# Supplementary material for: Pulsatile electrical stimulation creates predictable, correctable disruptions in neural firing
Source: Nat Commun. 2024 Jul 12;15:5861. doi: 10.1038/s41467-024-49900-y (PMC11245474; doi:10.1038/s41467-024-49900-y)
Supplement: Supplementary file 4 — Source data [file 41467_2024_49900_MOESM4_ESM.xlsx]

## Sheet: Fig.1
Subpanel	Data Associated			Subpanel C					Subpanel E		Pulse modulation			Amplitude modulation
A	X			Pulse Rate	Mitchell Neuron 1	Pred Average	Pred Std		Pulse Rate	Mean FR	Stand Dev FR		Amplitude	Mean FR	Stand Dev FR
B	X			0	45	43.7297	0.834156		0	5.6	0.884433		0	5.6	0.884433
C				25	50	48.973	0.735174		4	8.4	0.819214		4	8.4	0.819214
D	X			50	55	54.7027	0.833691		8	11.9	0.525991		8	11.9	0.525991
E				75	64	65.5676	0.616843		12	15	0.365148		12	15	0.365148
				100	75	80.8649	1.05834		16	20.6	0.832666		16	20.6	0.832666
				175	85	75.7838	0.897083		20	22.2	0.359011		20	22.2	0.359011
				200	103	89.7297	0.890545		24	26.6	0.561743		24	26.6	0.561743
				300	110	111.892	3.66531		28	29.7	0.3		28	29.7	0.3
									32	33.2	0.326599		32	33.2	0.326599
									36	36.8	0.290593		36	36.8	0.290593
									40	40.8	0.290593		40	40.8	0.290593
									44	44.3	0.213437		44	44.3	0.213437
									48	48	0.149071		48	48	0.149071
									52	52.5	0.401386		52	52.5	0.401386
									56	56.2	0.2		56	56.2	0.2
									60	59.9	0.1		60	59.9	0.1
									64	64.1	0.1		64	64.1	0.1
									68	68	0		68	68	0
									72	72	0		72	72	0
									76	76	0		76	76	0
									80	80	0		80	80	0
									84	84	0		84	84	0
									88	88	0		88	88	0
									92	92	0		92	92	0
									96	96	0		96	96	0
									100	99.8	0.133333		100	99.8	0.133333
									104	104	0		104	104	0
									108	107.9	0.1		108	107.9	0.1
									112	111.9	0.1		112	111.9	0.1
									116	116	0		116	116	0
									120	120	0		120	120	0
									124	124	0		124	124	0
									128	128	0		128	128	0
									132	131.8	0.133333		132	131.8	0.133333
									136	136	0		136	136	0
									140	139.9	0.1		140	139.9	0.1
									144	144	0		144	144	0
									148	147.9	0.1		148	147.9	0.1
									152	152	0		152	152	0
									156	155.9	0.1		156	155.9	0.1
									160	159.8	0.133333		160	159.8	0.133333
									164	163.9	0.1		164	163.9	0.1
									168	167.6	0.163299		168	167.6	0.163299
									172	170.8	0.573488		172	170.8	0.573488
									176	175.2	0.2		176	175.2	0.2
									180	176.8	0.61101		180	176.8	0.61101
									184	172.6	1.30128		184	172.6	1.30128
									188	159.2	0.727247		188	159.2	0.727247
									192	147.5	0.909823		192	147.5	0.909823
									196	139.8	0.646357		196	139.8	0.646357
									200	130.5	0.619139		200	130.5	0.619139
									204	132.3	0.538516		204	132.3	0.538516
									208	127.6	0.87178		208	127.6	0.87178
									212	107.5	0.453382		212	107.5	0.453382
									216	108.9	0.378594		216	108.9	0.378594
									220	110.9	0.378594		220	110.9	0.378594
									224	112.4	0.163299		224	112.4	0.163299
									228	114.2	0.2		228	114.2	0.2
									232	116.2	0.133333		232	116.2	0.133333
									236	117.9	0.1		236	117.9	0.1
									240	119.9	0.1		240	119.9	0.1
									244	121.9	0.1		244	121.9	0.1
									248	124	0		248	124	0
									252	126	0		252	126	0
									256	128	0		256	128	0
									260	130	0		260	130	0
									264	132	0		264	132	0
									268	134	0		268	134	0
									272	136	0		272	136	0
									276	138	0		276	138	0
									280	140	0		280	140	0
									284	142	0		284	142	0
									288	144	0		288	144	0
									292	146	0		292	146	0
									296	148	0		296	148	0
									300	150	0		300	150	0
									304	152	0		304	152	0
									308	154.1	0.1		308	154.1	0.1
									312	156	0		312	156	0
									316	158	0		316	158	0
									320	160	0		320	160	0
									324	162	0		324	162	0
									328	163.9	0.1		328	163.9	0.1
									332	166	0		332	166	0
									336	168	0		336	168	0
									340	169.9	0.1		340	169.9	0.1
									344	172	0		344	172	0
									348	173.9	0.1		348	173.9	0.1
									352	176	0		352	176	0
									356	178	0		356	178	0
									360	179.9	0.1		360	179.9	0.1
									364	181.9	0.1		364	181.9	0.1
									368	184	0		368	184	0
									372	186	0		372	186	0
									376	187.7	0.152753		376	187.7	0.152753
									380	189.8	0.2		380	189.8	0.2
									384	191.7	0.152753		384	191.7	0.152753
									388	193.6	0.221108		388	193.6	0.221108
									392	193.7	1.59896		392	193.7	1.59896
									396	198	0		396	198	0
									400	196.2	2.46216		400	196.2	2.46216
									0	5.6	0.884433		0	5.6	0.884433
									4	8.4	0.819214		4	8.4	0.819214
									8	11.9	0.525991		8	11.9	0.525991
									12	15	0.365148		12	15	0.365148
									16	20.6	0.832666		16	20.6	0.832666
									20	22.2	0.359011		20	22.2	0.359011
									24	26.6	0.561743		24	26.6	0.561743
									28	29.7	0.3		28	29.7	0.3
									32	33.2	0.326599		32	33.2	0.326599
									36	36.8	0.290593		36	36.8	0.290593
									40	40.8	0.290593		40	40.8	0.290593
									44	44.3	0.213437		44	44.3	0.213437
									48	48	0.149071		48	48	0.149071
									52	52.5	0.401386		52	52.5	0.401386
									56	56.2	0.2		56	56.2	0.2
									60	59.9	0.1		60	59.9	0.1
									64	64.1	0.1		64	64.1	0.1
									68	68	0		68	68	0
									72	72	0		72	72	0
									76	76	0		76	76	0
									80	80	0		80	80	0
									84	84	0		84	84	0
									88	88	0		88	88	0
									92	92	0		92	92	0
									96	96	0		96	96	0
									100	99.8	0.133333		100	99.8	0.133333
									104	104	0		104	104	0
									108	107.9	0.1		108	107.9	0.1
									112	111.9	0.1		112	111.9	0.1
									116	116	0		116	116	0
									120	120	0		120	120	0
									124	124	0		124	124	0
									128	128	0		128	128	0
									132	131.8	0.133333		132	131.8	0.133333
									136	136	0		136	136	0
									140	139.9	0.1		140	139.9	0.1
									144	144	0		144	144	0
									148	147.9	0.1		148	147.9	0.1
									152	152	0		152	152	0
									156	155.9	0.1		156	155.9	0.1
									160	159.8	0.133333		160	159.8	0.133333
									164	163.9	0.1		164	163.9	0.1
									168	167.6	0.163299		168	167.6	0.163299
									172	170.8	0.573488		172	170.8	0.573488
									176	175.2	0.2		176	175.2	0.2
									180	176.8	0.61101		180	176.8	0.61101
									184	172.6	1.30128		184	172.6	1.30128
									188	159.2	0.727247		188	159.2	0.727247
									192	147.5	0.909823		192	147.5	0.909823
									196	139.8	0.646357		196	139.8	0.646357
									200	130.5	0.619139		200	130.5	0.619139
									204	132.3	0.538516		204	132.3	0.538516
									208	127.6	0.87178		208	127.6	0.87178
									212	107.5	0.453382		212	107.5	0.453382
									216	108.9	0.378594		216	108.9	0.378594
									220	110.9	0.378594		220	110.9	0.378594
									224	112.4	0.163299		224	112.4	0.163299
									228	114.2	0.2		228	114.2	0.2
									232	116.2	0.133333		232	116.2	0.133333
									236	117.9	0.1		236	117.9	0.1
									240	119.9	0.1		240	119.9	0.1
									244	121.9	0.1		244	121.9	0.1
									248	124	0		248	124	0
									252	126	0		252	126	0
									256	128	0		256	128	0
									260	130	0		260	130	0
									264	132	0		264	132	0
									268	134	0		268	134	0
									272	136	0		272	136	0
									276	138	0		276	138	0
									280	140	0		280	140	0
									284	142	0		284	142	0
									288	144	0		288	144	0
									292	146	0		292	146	0
									296	148	0		296	148	0
									300	150	0		300	150	0
									304	152	0		304	152	0
									308	154.1	0.1		308	154.1	0.1
									312	156	0		312	156	0
									316	158	0		316	158	0
									320	160	0		320	160	0
									324	162	0		324	162	0
									328	163.9	0.1		328	163.9	0.1
									332	166	0		332	166	0
									336	168	0		336	168	0
									340	169.9	0.1		340	169.9	0.1
									344	172	0		344	172	0
									348	173.9	0.1		348	173.9	0.1
									352	176	0		352	176	0
									356	178	0		356	178	0
									360	179.9	0.1		360	179.9	0.1
									364	181.9	0.1		364	181.9	0.1
									368	184	0		368	184	0
									372	186	0		372	186	0
									376	187.7	0.152753		376	187.7	0.152753
									380	189.8	0.2		380	189.8	0.2
									384	191.7	0.152753		384	191.7	0.152753
									388	193.6	0.221108		388	193.6	0.221108
									392	193.7	1.59896		392	193.7	1.59896
									396	198	0		396	198	0
									400	196.2	2.46216		400	196.2	2.46216
									0	5.6	0.884433		0	5.6	0.884433
									4	8.4	0.819214		4	8.4	0.819214
									8	11.9	0.525991		8	11.9	0.525991
									12	15	0.365148		12	15	0.365148
									16	20.6	0.832666		16	20.6	0.832666
									20	22.2	0.359011		20	22.2	0.359011
									24	26.6	0.561743		24	26.6	0.561743
									28	29.7	0.3		28	29.7	0.3
									32	33.2	0.326599		32	33.2	0.326599
									36	36.8	0.290593		36	36.8	0.290593
									40	40.8	0.290593		40	40.8	0.290593
									44	44.3	0.213437		44	44.3	0.213437
									48	48	0.149071		48	48	0.149071
									52	52.5	0.401386		52	52.5	0.401386
									56	56.2	0.2		56	56.2	0.2
									60	59.9	0.1		60	59.9	0.1
									64	64.1	0.1		64	64.1	0.1
									68	68	0		68	68	0
									72	72	0		72	72	0
									76	76	0		76	76	0
									80	80	0		80	80	0
									84	84	0		84	84	0
									88	88	0		88	88	0
									92	92	0		92	92	0
									96	96	0		96	96	0
									100	99.8	0.133333		100	99.8	0.133333
									104	104	0		104	104	0
									108	107.9	0.1		108	107.9	0.1
									112	111.9	0.1		112	111.9	0.1
									116	116	0		116	116	0
									120	120	0		120	120	0
									124	124	0		124	124	0
									128	128	0		128	128	0
									132	131.8	0.133333		132	131.8	0.133333
									136	136	0		136	136	0
									140	139.9	0.1		140	139.9	0.1
									144	144	0		144	144	0
									148	147.9	0.1		148	147.9	0.1
									152	152	0		152	152	0
									156	155.9	0.1		156	155.9	0.1
									160	159.8	0.133333		160	159.8	0.133333
									164	163.9	0.1		164	163.9	0.1
									168	167.6	0.163299		168	167.6	0.163299
									172	170.8	0.573488		172	170.8	0.573488
									176	175.2	0.2		176	175.2	0.2
									180	176.8	0.61101		180	176.8	0.61101
									184	172.6	1.30128		184	172.6	1.30128
									188	159.2	0.727247		188	159.2	0.727247
									192	147.5	0.909823		192	147.5	0.909823
									196	139.8	0.646357		196	139.8	0.646357
									200	130.5	0.619139		200	130.5	0.619139
									204	132.3	0.538516		204	132.3	0.538516
									208	127.6	0.87178		208	127.6	0.87178
									212	107.5	0.453382		212	107.5	0.453382
									216	108.9	0.378594		216	108.9	0.378594
									220	110.9	0.378594		220	110.9	0.378594
									224	112.4	0.163299		224	112.4	0.163299
									228	114.2	0.2		228	114.2	0.2
									232	116.2	0.133333		232	116.2	0.133333
									236	117.9	0.1		236	117.9	0.1
									240	119.9	0.1		240	119.9	0.1
									244	121.9	0.1		244	121.9	0.1
									248	124	0		248	124	0
									252	126	0		252	126	0
									256	128	0		256	128	0
									260	130	0		260	130	0
									264	132	0		264	132	0
									268	134	0		268	134	0
									272	136	0		272	136	0
									276	138	0		276	138	0
									280	140	0		280	140	0
									284	142	0		284	142	0
									288	144	0		288	144	0
									292	146	0		292	146	0
									296	148	0		296	148	0
									300	150	0		300	150	0
									304	152	0		304	152	0
									308	154.1	0.1		308	154.1	0.1
									312	156	0		312	156	0
									316	158	0		316	158	0
									320	160	0		320	160	0
									324	162	0		324	162	0
									328	163.9	0.1		328	163.9	0.1
									332	166	0		332	166	0
									336	168	0		336	168	0
									340	169.9	0.1		340	169.9	0.1
									344	172	0		344	172	0
									348	173.9	0.1		348	173.9	0.1
									352	176	0		352	176	0
									356	178	0		356	178	0
									360	179.9	0.1		360	179.9	0.1
									364	181.9	0.1		364	181.9	0.1
									368	184	0		368	184	0
									372	186	0		372	186	0
									376	187.7	0.152753		376	187.7	0.152753
									380	189.8	0.2		380	189.8	0.2
									384	191.7	0.152753		384	191.7	0.152753
									388	193.6	0.221108		388	193.6	0.221108
									392	193.7	1.59896		392	193.7	1.59896
									396	198	0		396	198	0
									400	196.2	2.46216		400	196.2	2.46216
									0	5.6	0.884433		0	5.6	0.884433
									4	8.4	0.819214		4	8.4	0.819214
									8	11.9	0.525991		8	11.9	0.525991
									12	15	0.365148		12	15	0.365148
									16	20.6	0.832666		16	20.6	0.832666
									20	22.2	0.359011		20	22.2	0.359011
									24	26.6	0.561743		24	26.6	0.561743
									28	29.7	0.3		28	29.7	0.3
									32	33.2	0.326599		32	33.2	0.326599
									36	36.8	0.290593		36	36.8	0.290593
									40	40.8	0.290593		40	40.8	0.290593
									44	44.3	0.213437		44	44.3	0.213437
									48	48	0.149071		48	48	0.149071
									52	52.5	0.401386		52	52.5	0.401386
									56	56.2	0.2		56	56.2	0.2
									60	59.9	0.1		60	59.9	0.1
									64	64.1	0.1		64	64.1	0.1
									68	68	0		68	68	0
									72	72	0		72	72	0
									76	76	0		76	76	0
									80	80	0		80	80	0
									84	84	0		84	84	0
									88	88	0		88	88	0
									92	92	0		92	92	0
									96	96	0		96	96	0
									100	99.8	0.133333		100	99.8	0.133333
									104	104	0		104	104	0
									108	107.9	0.1		108	107.9	0.1
									112	111.9	0.1		112	111.9	0.1
									116	116	0		116	116	0
									120	120	0		120	120	0
									124	124	0		124	124	0
									128	128	0		128	128	0
									132	131.8	0.133333		132	131.8	0.133333
									136	136	0		136	136	0
									140	139.9	0.1		140	139.9	0.1
									144	144	0		144	144	0
									148	147.9	0.1		148	147.9	0.1
									152	152	0		152	152	0
									156	155.9	0.1		156	155.9	0.1
									160	159.8	0.133333		160	159.8	0.133333
									164	163.9	0.1		164	163.9	0.1
									168	167.6	0.163299		168	167.6	0.163299
									172	170.8	0.573488		172	170.8	0.573488
									176	175.2	0.2		176	175.2	0.2
									180	176.8	0.61101		180	176.8	0.61101
									184	172.6	1.30128		184	172.6	1.30128
									188	159.2	0.727247		188	159.2	0.727247
									192	147.5	0.909823		192	147.5	0.909823
									196	139.8	0.646357		196	139.8	0.646357
									200	130.5	0.619139		200	130.5	0.619139
									204	132.3	0.538516		204	132.3	0.538516
									208	127.6	0.87178		208	127.6	0.87178
									212	107.5	0.453382		212	107.5	0.453382
									216	108.9	0.378594		216	108.9	0.378594
									220	110.9	0.378594		220	110.9	0.378594
									224	112.4	0.163299		224	112.4	0.163299
									228	114.2	0.2		228	114.2	0.2
									232	116.2	0.133333		232	116.2	0.133333
									236	117.9	0.1		236	117.9	0.1
									240	119.9	0.1		240	119.9	0.1
									244	121.9	0.1		244	121.9	0.1
									248	124	0		248	124	0
									252	126	0		252	126	0
									256	128	0		256	128	0
									260	130	0		260	130	0
									264	132	0		264	132	0
									268	134	0		268	134	0
									272	136	0		272	136	0
									276	138	0		276	138	0
									280	140	0		280	140	0
									284	142	0		284	142	0
									288	144	0		288	144	0
									292	146	0		292	146	0
									296	148	0		296	148	0
									300	150	0		300	150	0
									304	152	0		304	152	0
									308	154.1	0.1		308	154.1	0.1
									312	156	0		312	156	0
									316	158	0		316	158	0
									320	160	0		320	160	0
									324	162	0		324	162	0
									328	163.9	0.1		328	163.9	0.1
									332	166	0		332	166	0
									336	168	0		336	168	0
									340	169.9	0.1		340	169.9	0.1
									344	172	0		344	172	0
									348	173.9	0.1		348	173.9	0.1
									352	176	0		352	176	0
									356	178	0		356	178	0
									360	179.9	0.1		360	179.9	0.1
									364	181.9	0.1		364	181.9	0.1
									368	184	0		368	184	0
									372	186	0		372	186	0
									376	187.7	0.152753		376	187.7	0.152753
									380	189.8	0.2		380	189.8	0.2
									384	191.7	0.152753		384	191.7	0.152753
									388	193.6	0.221108		388	193.6	0.221108
									392	193.7	1.59896		392	193.7	1.59896
									396	198	0		396	198	0
									400	196.2	2.46216		400	196.2	2.46216
									0	5.6	0.884433		0	5.6	0.884433
									4	8.4	0.819214		4	8.4	0.819214
									8	11.9	0.525991		8	11.9	0.525991
									12	15	0.365148		12	15	0.365148
									16	20.6	0.832666		16	20.6	0.832666
									20	22.2	0.359011		20	22.2	0.359011
									24	26.6	0.561743		24	26.6	0.561743
									28	29.7	0.3		28	29.7	0.3
									32	33.2	0.326599		32	33.2	0.326599
									36	36.8	0.290593		36	36.8	0.290593
									40	40.8	0.290593		40	40.8	0.290593
									44	44.3	0.213437		44	44.3	0.213437
									48	48	0.149071		48	48	0.149071
									52	52.5	0.401386		52	52.5	0.401386
									56	56.2	0.2		56	56.2	0.2
									60	59.9	0.1		60	59.9	0.1
									64	64.1	0.1		64	64.1	0.1
									68	68	0		68	68	0
									72	72	0		72	72	0
									76	76	0		76	76	0
									80	80	0		80	80	0
									84	84	0		84	84	0
									88	88	0		88	88	0
									92	92	0		92	92	0
									96	96	0		96	96	0
									100	99.8	0.133333		100	99.8	0.133333
									104	104	0		104	104	0
									108	107.9	0.1		108	107.9	0.1
									112	111.9	0.1		112	111.9	0.1
									116	116	0		116	116	0
									120	120	0		120	120	0
									124	124	0		124	124	0
									128	128	0		128	128	0
									132	131.8	0.133333		132	131.8	0.133333
									136	136	0		136	136	0
									140	139.9	0.1		140	139.9	0.1
									144	144	0		144	144	0
									148	147.9	0.1		148	147.9	0.1
									152	152	0		152	152	0
									156	155.9	0.1		156	155.9	0.1
									160	159.8	0.133333		160	159.8	0.133333
									164	163.9	0.1		164	163.9	0.1
									168	167.6	0.163299		168	167.6	0.163299
									172	170.8	0.573488		172	170.8	0.573488
									176	175.2	0.2		176	175.2	0.2
									180	176.8	0.61101		180	176.8	0.61101
									184	172.6	1.30128		184	172.6	1.30128
									188	159.2	0.727247		188	159.2	0.727247
									192	147.5	0.909823		192	147.5	0.909823
									196	139.8	0.646357		196	139.8	0.646357
									200	130.5	0.619139		200	130.5	0.619139
									204	132.3	0.538516		204	132.3	0.538516
									208	127.6	0.87178		208	127.6	0.87178
									212	107.5	0.453382		212	107.5	0.453382
									216	108.9	0.378594		216	108.9	0.378594
									220	110.9	0.378594		220	110.9	0.378594
									224	112.4	0.163299		224	112.4	0.163299
									228	114.2	0.2		228	114.2	0.2
									232	116.2	0.133333		232	116.2	0.133333
									236	117.9	0.1		236	117.9	0.1
									240	119.9	0.1		240	119.9	0.1
									244	121.9	0.1		244	121.9	0.1
									248	124	0		248	124	0
									252	126	0		252	126	0
									256	128	0		256	128	0
									260	130	0		260	130	0
									264	132	0		264	132	0
									268	134	0		268	134	0
									272	136	0		272	136	0
									276	138	0		276	138	0
									280	140	0		280	140	0
									284	142	0		284	142	0
									288	144	0		288	144	0
									292	146	0		292	146	0
									296	148	0		296	148	0
									300	150	0		300	150	0
									304	152	0		304	152	0
									308	154.1	0.1		308	154.1	0.1
									312	156	0		312	156	0
									316	158	0		316	158	0
									320	160	0		320	160	0
									324	162	0		324	162	0
									328	163.9	0.1		328	163.9	0.1
									332	166	0		332	166	0
									336	168	0		336	168	0
									340	169.9	0.1		340	169.9	0.1
									344	172	0		344	172	0
									348	173.9	0.1		348	173.9	0.1
									352	176	0		352	176	0
									356	178	0		356	178	0
									360	179.9	0.1		360	179.9	0.1
									364	181.9	0.1		364	181.9	0.1
									368	184	0		368	184	0
									372	186	0		372	186	0
									376	187.7	0.152753		376	187.7	0.152753
									380	189.8	0.2		380	189.8	0.2
									384	191.7	0.152753		384	191.7	0.152753
									388	193.6	0.221108		388	193.6	0.221108
									392	193.7	1.59896		392	193.7	1.59896
									396	198	0		396	198	0
									400	196.2	2.46216		400	196.2	2.46216
									0	5.6	0.884433		0	5.6	0.884433
									4	8.4	0.819214		4	8.4	0.819214
									8	11.9	0.525991		8	11.9	0.525991
									12	15	0.365148		12	15	0.365148
									16	20.6	0.832666		16	20.6	0.832666
									20	22.2	0.359011		20	22.2	0.359011
									24	26.6	0.561743		24	26.6	0.561743
									28	29.7	0.3		28	29.7	0.3
									32	33.2	0.326599		32	33.2	0.326599
									36	36.8	0.290593		36	36.8	0.290593
									40	40.8	0.290593		40	40.8	0.290593
									44	44.3	0.213437		44	44.3	0.213437
									48	48	0.149071		48	48	0.149071
									52	52.5	0.401386		52	52.5	0.401386
									56	56.2	0.2		56	56.2	0.2
									60	59.9	0.1		60	59.9	0.1
									64	64.1	0.1		64	64.1	0.1
									68	68	0		68	68	0
									72	72	0		72	72	0
									76	76	0		76	76	0
									80	80	0		80	80	0
									84	84	0		84	84	0
									88	88	0		88	88	0
									92	92	0		92	92	0
									96	96	0		96	96	0
									100	99.8	0.133333		100	99.8	0.133333
									104	104	0		104	104	0
									108	107.9	0.1		108	107.9	0.1
									112	111.9	0.1		112	111.9	0.1
									116	116	0		116	116	0
									120	120	0		120	120	0
									124	124	0		124	124	0
									128	128	0		128	128	0
									132	131.8	0.133333		132	131.8	0.133333
									136	136	0		136	136	0
									140	139.9	0.1		140	139.9	0.1
									144	144	0		144	144	0
									148	147.9	0.1		148	147.9	0.1
									152	152	0		152	152	0
									156	155.9	0.1		156	155.9	0.1
									160	159.8	0.133333		160	159.8	0.133333
									164	163.9	0.1		164	163.9	0.1
									168	167.6	0.163299		168	167.6	0.163299
									172	170.8	0.573488		172	170.8	0.573488
									176	175.2	0.2		176	175.2	0.2
									180	176.8	0.61101		180	176.8	0.61101
									184	172.6	1.30128		184	172.6	1.30128
									188	159.2	0.727247		188	159.2	0.727247
									192	147.5	0.909823		192	147.5	0.909823
									196	139.8	0.646357		196	139.8	0.646357
									200	130.5	0.619139		200	130.5	0.619139
									204	132.3	0.538516		204	132.3	0.538516
									208	127.6	0.87178		208	127.6	0.87178
									212	107.5	0.453382		212	107.5	0.453382
									216	108.9	0.378594		216	108.9	0.378594
									220	110.9	0.378594		220	110.9	0.378594
									224	112.4	0.163299		224	112.4	0.163299
									228	114.2	0.2		228	114.2	0.2
									232	116.2	0.133333		232	116.2	0.133333
									236	117.9	0.1		236	117.9	0.1
									240	119.9	0.1		240	119.9	0.1
									244	121.9	0.1		244	121.9	0.1
									248	124	0		248	124	0
									252	126	0		252	126	0
									256	128	0		256	128	0
									260	130	0		260	130	0
									264	132	0		264	132	0
									268	134	0		268	134	0
									272	136	0		272	136	0
									276	138	0		276	138	0
									280	140	0		280	140	0
									284	142	0		284	142	0
									288	144	0		288	144	0
									292	146	0		292	146	0
									296	148	0		296	148	0
									300	150	0		300	150	0
									304	152	0		304	152	0
									308	154.1	0.1		308	154.1	0.1
									312	156	0		312	156	0
									316	158	0		316	158	0
									320	160	0		320	160	0
									324	162	0		324	162	0
									328	163.9	0.1		328	163.9	0.1
									332	166	0		332	166	0
									336	168	0		336	168	0
									340	169.9	0.1		340	169.9	0.1
									344	172	0		344	172	0
									348	173.9	0.1		348	173.9	0.1
									352	176	0		352	176	0
									356	178	0		356	178	0
									360	179.9	0.1		360	179.9	0.1
									364	181.9	0.1		364	181.9	0.1
									368	184	0		368	184	0
									372	186	0		372	186	0
									376	187.7	0.152753		376	187.7	0.152753
									380	189.8	0.2		380	189.8	0.2
									384	191.7	0.152753		384	191.7	0.152753
									388	193.6	0.221108		388	193.6	0.221108
									392	193.7	1.59896		392	193.7	1.59896
									396	198	0		396	198	0
									400	196.2	2.46216		400	196.2	2.46216
									0	5.6	0.884433		0	5.6	0.884433
									4	8.4	0.819214		4	8.4	0.819214
									8	11.9	0.525991		8	11.9	0.525991
									12	15	0.365148		12	15	0.365148
									16	20.6	0.832666		16	20.6	0.832666
									20	22.2	0.359011		20	22.2	0.359011
									24	26.6	0.561743		24	26.6	0.561743
									28	29.7	0.3		28	29.7	0.3
									32	33.2	0.326599		32	33.2	0.326599
									36	36.8	0.290593		36	36.8	0.290593
									40	40.8	0.290593		40	40.8	0.290593
									44	44.3	0.213437		44	44.3	0.213437
									48	48	0.149071		48	48	0.149071
									52	52.5	0.401386		52	52.5	0.401386
									56	56.2	0.2		56	56.2	0.2
									60	59.9	0.1		60	59.9	0.1
									64	64.1	0.1		64	64.1	0.1
									68	68	0		68	68	0
									72	72	0		72	72	0
									76	76	0		76	76	0
									80	80	0		80	80	0
									84	84	0		84	84	0
									88	88	0		88	88	0
									92	92	0		92	92	0
									96	96	0		96	96	0
									100	99.8	0.133333		100	99.8	0.133333
									104	104	0		104	104	0
									108	107.9	0.1		108	107.9	0.1
									112	111.9	0.1		112	111.9	0.1
									116	116	0		116	116	0
									120	120	0		120	120	0
									124	124	0		124	124	0
									128	128	0		128	128	0
									132	131.8	0.133333		132	131.8	0.133333
									136	136	0		136	136	0
									140	139.9	0.1		140	139.9	0.1
									144	144	0		144	144	0
									148	147.9	0.1		148	147.9	0.1
									152	152	0		152	152	0
									156	155.9	0.1		156	155.9	0.1
									160	159.8	0.133333		160	159.8	0.133333
									164	163.9	0.1		164	163.9	0.1
									168	167.6	0.163299		168	167.6	0.163299
									172	170.8	0.573488		172	170.8	0.573488
									176	175.2	0.2		176	175.2	0.2
									180	176.8	0.61101		180	176.8	0.61101
									184	172.6	1.30128		184	172.6	1.30128
									188	159.2	0.727247		188	159.2	0.727247
									192	147.5	0.909823		192	147.5	0.909823
									196	139.8	0.646357		196	139.8	0.646357
									200	130.5	0.619139		200	130.5	0.619139
									204	132.3	0.538516		204	132.3	0.538516
									208	127.6	0.87178		208	127.6	0.87178
									212	107.5	0.453382		212	107.5	0.453382
									216	108.9	0.378594		216	108.9	0.378594
									220	110.9	0.378594		220	110.9	0.378594
									224	112.4	0.163299		224	112.4	0.163299
									228	114.2	0.2		228	114.2	0.2
									232	116.2	0.133333		232	116.2	0.133333
									236	117.9	0.1		236	117.9	0.1
									240	119.9	0.1		240	119.9	0.1
									244	121.9	0.1		244	121.9	0.1
									248	124	0		248	124	0
									252	126	0		252	126	0
									256	128	0		256	128	0
									260	130	0		260	130	0
									264	132	0		264	132	0
									268	134	0		268	134	0
									272	136	0		272	136	0
									276	138	0		276	138	0
									280	140	0		280	140	0
									284	142	0		284	142	0
									288	144	0		288	144	0
									292	146	0		292	146	0
									296	148	0		296	148	0
									300	150	0		300	150	0
									304	152	0		304	152	0
									308	154.1	0.1		308	154.1	0.1
									312	156	0		312	156	0
									316	158	0		316	158	0
									320	160	0		320	160	0
									324	162	0		324	162	0
									328	163.9	0.1		328	163.9	0.1
									332	166	0		332	166	0
									336	168	0		336	168	0
									340	169.9	0.1		340	169.9	0.1
									344	172	0		344	172	0
									348	173.9	0.1		348	173.9	0.1
									352	176	0		352	176	0
									356	178	0		356	178	0
									360	179.9	0.1		360	179.9	0.1
									364	181.9	0.1		364	181.9	0.1
									368	184	0		368	184	0
									372	186	0		372	186	0
									376	187.7	0.152753		376	187.7	0.152753
									380	189.8	0.2		380	189.8	0.2
									384	191.7	0.152753		384	191.7	0.152753
									388	193.6	0.221108		388	193.6	0.221108
									392	193.7	1.59896		392	193.7	1.59896
									396	198	0		396	198	0
									400	196.2	2.46216		400	196.2	2.46216

## Sheet: Fig.2a-c,e,g
Subpanel	Source Data		A- Facillation				B - Addition				C-Suppression				E- Example					G,276uA		Predicted Firing Rate
A			I(uA)	PR(pps)	Avg F(sps)		I(uA)	PR(pps)	Avg F(sps)		I(uA)	PR(pps)	Avg F(sps)		I(uA)	PR(pps)	Avg F(sps)			R	All Rules	PP-PB	PPB
B			45	0	0		96	0	0		264	0	0		180	0	0			0	0	0	0
C			45	2	0		96	2	2.35294		264	2	2.35294		180	2	2.35294			2	1.46	1.46	1.46
D			45	4	0		96	4	4.70588		264	4	4.70588		180	4	4.70588			4	3.24	3.24	3.24
E			45	6	0		96	6	7.05882		264	6	7.05882		180	6	7.05882			6	5.34	5.34	5.34
F			45	8	0		96	8	8.23529		264	8	8.23529		180	8	8.23529			8	7.76	7.76	7.76
G			45	10	0		96	10	10.5882		264	10	10.5882		180	10	10.5882			10	10	10	10
			45	12	0		96	12	12.9412		264	12	12.9412		180	12	12.9412			12	12	12	12
			45	14	0		96	14	14.1176		264	14	14.1176		180	14	14.1176			14	14	14	14
			45	16	0		96	16	16.4706		264	16	16.4706		180	16	16.4706			16	16	16	16
			45	18	0		96	18	18.8235		264	18	18.8235		180	18	18.8235			18	18	18	18
			45	20	0		96	20	20		264	20	20		180	20	20			20	20	20	20
			45	22	0		96	22	22.3529		264	22	22.3529		180	22	22.3529			22	22	22	22
			45	24	0		96	24	24.7059		264	24	24.7059		180	24	24.7059			24	24	24	24
			45	26	0		96	26	27.0588		264	26	27.0588		180	26	27.0588			26	26	26	26
			45	28	0		96	28	28.2353		264	28	28.2353		180	28	28.2353			28	28	28	28
			45	30	0		96	30	30.5882		264	30	30.5882		180	30	30.5882			30	30	30	30
			45	32	0		96	32	32.9412		264	32	32.9412		180	32	32.9412			32	32	32	32
			45	34	0		96	34	34.1176		264	34	34.1176		180	34	34.1176			34	34	34	34
			45	36	0		96	36	36.4706		264	36	36.4706		180	36	36.4706			36	36	36	36
			45	38	0		96	38	38.8235		264	38	38.8235		180	38	38.8235			38	38	38	38
			45	40	0		96	40	40		264	40	40		180	40	40			40	40	40	40
			45	42	0		96	42	42.3529		264	42	42.3529		180	42	42.3529			42	42	42	42
			45	44	0		96	44	44.7059		264	44	44.7059		180	44	44.7059			44	44	44	44
			45	46	0		96	46	35.2941		264	46	45.8824		180	46	45.8824			46	46	46	46
			45	48	0		96	48	32.9412		264	48	48.2353		180	48	48.2353			48	48	48	48
			45	50	0		96	50	34.1176		264	50	50.5882		180	50	50.5882			50	50	50	50
			45	52	0		96	52	27.0588		264	52	52.9412		180	52	52.9412			52	52	52	52
			45	54	0		96	54	27.0588		264	54	54.1176		180	54	54.1176			54	54	54	54
			45	56	0		96	56	28.2353		264	56	56.4706		180	56	56.4706			56	56	56	56
			45	58	0		96	58	29.4118		264	58	58.8235		180	58	58.8235			58	58	58	58
			45	60	0		96	60	30.5882		264	60	60		180	60	60			60	60	60	60
			45	62	0		96	62	31.7647		264	62	62.3529		180	62	62.3529			62	62	62	62
			45	64	0		96	64	32.9412		264	64	64.7059		180	64	64.7059			64	64	64	64
			45	66	0		96	66	32.9412		264	66	65.8824		180	66	65.8824			66	66	66	66
			45	68	0		96	68	34.1176		264	68	68.2353		180	68	68.2353			68	68	68	68
			45	70	0		96	70	35.2941		264	70	70.5882		180	70	70.5882			70	70	70	70
			45	72	0		96	72	36.4706		264	72	72.9412		180	72	72.9412			72	72	72	72
			45	74	0		96	74	37.6471		264	74	74.1176		180	74	74.1176			74	74	74	74
			45	76	0		96	76	38.8235		264	76	76.4706		180	76	76.4706			76	76	76	76
			45	78	0		96	78	40		264	78	78.8235		180	78	78.8235			78	78	78	78
			45	80	0		96	80	40		264	80	80		180	80	80			80	80	80	80
			45	82	0		96	82	41.1765		264	82	82.3529		180	82	82.3529			82	82	82	82
			45	84	0		96	84	42.3529		264	84	84.7059		180	84	84.7059			84	84	84	84
			45	86	0		96	86	43.5294		264	86	85.8824		180	86	85.8824			86	86	86	86
			45	88	0		96	88	44.7059		264	88	88.2353		180	88	88.2353			88	17.6	76.1422	88
			45	90	0		96	90	45.8824		264	90	90.5882		180	90	90.5882			90	18	61.6092	90
			45	92	0		96	92	45.8824		264	92	91.7647		180	92	91.7647			92	23	52.4921	92
			45	94	0		96	94	47.0588		264	94	94.1176		180	94	94.1176			94	23.5	47	94
			45	96	0		96	96	48.2353		264	96	96.4706		180	96	96.4706			96	24	48	96
			45	98	0		96	98	49.4118		264	98	97.6471		180	98	98.8235			98	24.5	49	98
			45	100	0		96	100	50.5882		264	100	63.5294		180	100	100			100	25	50	100
			45	102	0		96	102	48.2353		264	102	58.8235		180	102	102.353			102	34	51	102
			45	104	0		96	104	45.8824		264	104	54.1176		180	104	104.706			104	34.6667	52	104
			45	106	0		96	106	45.8824		264	106	47.0588		180	106	105.882			106	35.3333	53	106
			45	108	0		96	108	47.0588		264	108	42.3529		180	108	108.235			108	36	54	108
			45	110	0		96	110	44.7059		264	110	42.3529		180	110	110.588			110	36.6667	55	110
			45	112	0		96	112	44.7059		264	112	52.9412		180	112	111.765			112	37.3333	56	112
			45	114	0		96	114	45.8824		264	114	56.4706		180	114	114.118			114	38	57	114
			45	116	0		96	116	47.0588		264	116	58.8235		180	116	116.471			116	58	58	116
			45	118	0		96	118	38.8235		264	118	58.8235		180	118	118.824			118	59	59	118
			45	120	0		96	120	41.1765		264	120	60		180	120	120			120	60	60	120
			45	122	0		96	122	41.1765		264	122	61.1765		180	122	122.353			122	61	61	122
			45	124	0		96	124	42.3529		264	124	62.3529		180	124	124.706			124	62	62	124
			45	126	0		96	126	42.3529		264	126	63.5294		180	126	125.882			126	63	63	126
			45	128	0		96	128	43.5294		264	128	64.7059		180	128	128.235			128	64	64	128
			45	130	0		96	130	43.5294		264	130	65.8824		180	130	130.588			130	65	65	65
			45	132	0		96	132	44.7059		264	132	65.8824		180	132	131.765			132	66	66	66
			45	134	0		96	134	44.7059		264	134	67.0588		180	134	134.118			134	67	67	67
			45	136	0		96	136	45.8824		264	136	68.2353		180	136	136.471			136	68	68	68
			45	138	0		96	138	45.8824		264	138	69.4118		180	138	137.647			138	69	69	69
			45	140	0		96	140	47.0588		264	140	70.5882		180	140	140			140	70	70	70
			45	142	0		96	142	48.2353		264	142	71.7647		180	142	142.353			142	71	71	71
			45	144	0		96	144	48.2353		264	144	72.9412		180	144	144.706			144	72	72	72
			45	146	0		96	146	49.4118		264	146	72.9412		180	146	145.882			146	73	73	73
			45	148	0		96	148	49.4118		264	148	74.1176		180	148	148.235			148	74	74	74
			45	150	0		96	150	50.5882		264	150	75.2941		180	150	150.588			150	75	75	75
			45	152	0		96	152	50.5882		264	152	76.4706		180	152	151.765			152	76	76	76
			45	154	0		96	154	51.7647		264	154	77.6471		180	154	154.118			154	77	77	77
			45	156	0		96	156	52.9412		264	156	78.8235		180	156	156.471			156	78	78	78
			45	158	0		96	158	52.9412		264	158	78.8235		180	158	157.647			158	79	79	79
			45	160	0		96	160	54.1176		264	160	80		180	160	160			160	80	80	80
			45	162	0		96	162	54.1176		264	162	81.1765		180	162	162.353			162	81	81	81
			45	164	0		96	164	55.2941		264	164	82.3529		180	164	163.529			164	82	82	82
			45	166	0		96	166	55.2941		264	166	83.5294		180	166	165.882			166	83	83	83
			45	168	0		96	168	56.4706		264	168	84.7059		180	168	168.235			168	84	84	84
			45	170	0		96	170	56.4706		264	170	85.8824		180	170	170.588			170	85	85	85
			45	172	0		96	172	57.6471		264	172	85.8824		180	172	150.588			172	86	86	86
			45	174	0		96	174	58.8235		264	174	87.0588		180	174	145.882			174	87	87	87
			45	176	0		96	176	58.8235		264	176	88.2353		180	176	141.176			176	88	88	88
			45	178	0		96	178	60		264	178	89.4118		180	178	134.118			178	89	89	89
			45	180	0		96	180	60		264	180	90.5882		180	180	92.9412			180	90	90	90
			45	182	0		96	182	58.8235		264	182	91.7647		180	182	122.353			182	91	91	91
			45	184	0		96	184	58.8235		264	184	91.7647		180	184	122.353			184	92	92	92
			45	186	0		96	186	57.6471		264	186	92.9412		180	186	124.706			186	93	93	93
			45	188	0		96	188	57.6471		264	188	94.1176		180	188	125.882			188	94	94	94
			45	190	0		96	190	57.6471		264	190	95.2941		180	190	65.8824			190	95	95	95
			45	192	0		96	192	57.6471		264	192	96.4706		180	192	108.235			192	96	96	96
			45	194	0		96	194	57.6471		264	194	97.6471		180	194	97.6471			194	97	97	97
			45	196	0		96	196	56.4706		264	196	98.8235		180	196	98.8235			196	98	98	98
			45	198	0		96	198	56.4706		264	198	98.8235		180	198	98.8235			198	99	99	99
			45	200	0		96	200	57.6471		264	200	100		180	200	100			200	100	100	100
			45	202	0		96	202	57.6471		264	202	101.176		180	202	101.176			202	101	101	101
			45	204	0		96	204	56.4706		264	204	102.353		180	204	102.353			204	102	102	102
			45	206	0		96	206	52.9412		264	206	103.529		180	206	103.529			206	103	103	103
			45	208	0		96	208	57.6471		264	208	104.706		180	208	104.706			208	104	104	104
			45	210	0		96	210	56.4706		264	210	104.706		180	210	104.706			210	105	105	105
			45	212	0		96	212	52.9412		264	212	105.882		180	212	105.882			212	106	106	106
			45	214	0		96	214	54.1176		264	214	107.059		180	214	107.059			214	107	107	107
			45	216	0		96	216	54.1176		264	216	108.235		180	216	108.235			216	108	108	108
			45	218	0		96	218	55.2941		264	218	109.412		180	218	109.412			218	109	109	109
			45	220	0		96	220	55.2941		264	220	110.588		180	220	110.588			220	110	110	110
			45	222	0		96	222	56.4706		264	222	111.765		180	222	111.765			222	111	111	111
			45	224	0		96	224	56.4706		264	224	111.765		180	224	111.765			224	112	112	112
			45	226	0		96	226	56.4706		264	226	112.941		180	226	112.941			226	113	113	113
			45	228	0		96	228	57.6471		264	228	114.118		180	228	114.118			228	114	114	114
			45	230	0		96	230	57.6471		264	230	115.294		180	230	115.294			230	115	115	115
			45	232	0		96	232	58.8235		264	232	116.471		180	232	116.471			232	116	116	116
			45	234	0		96	234	58.8235		264	234	117.647		180	234	117.647			234	117	117	117
			45	236	0		96	236	58.8235		264	236	117.647		180	236	118.824			236	118	118	118
			45	238	0		96	238	60		264	238	118.824		180	238	118.824			238	119	119	119
			45	240	0		96	240	60		264	240	120		180	240	120			240	120	120	120
			45	242	0		96	242	61.1765		264	242	121.176		180	242	121.176			242	117.301	99.2076	121
			45	244	0		96	244	61.1765		264	244	122.353		180	244	122.353			244	93.4568	83.0924	122
			45	246	0		96	246	62.3529		264	246	123.529		180	246	123.529			246	59.2109	82	123
			45	248	0		96	248	62.3529		264	248	124.706		180	248	124.706			248	34.6572	82.6667	124
			45	250	0		96	250	62.3529		264	250	124.706		180	250	124.706			250	20.7823	83.3333	125
			45	252	0		96	252	63.5294		264	252	125.882		180	252	125.882			252	13.1606	84	126
			45	254	0		96	254	63.5294		264	254	127.059		180	254	127.059			254	8.80558	84.6667	127
			45	256	0		96	256	64.7059		264	256	128.235		180	256	128.235			256	6.1808	85.3333	128
			45	258	1.17647		96	258	64.7059		264	258	129.412		180	258	129.412			258	4.51583	86	129
			45	260	1.17647		96	260	65.8824		264	260	130.588		180	260	130.588			260	3.41116	130	86.6667
			45	262	1.17647		96	262	65.8824		264	262	130.588		180	262	131.765			262	2.64943	131	87.3333
			45	264	1.17647		96	264	65.8824		264	264	131.765		180	264	131.765			264	2.10662	132	88
			45	266	1.17647		96	266	67.0588		264	266	132.941		180	266	132.941			266	1.70878	133	88.6667
			45	268	1.17647		96	268	67.0588		264	268	134.118		180	268	134.118			268	1.41003	134	89.3333
			45	270	1.17647		96	270	68.2353		264	270	135.294		180	270	135.294			270	1.18092	135	90
			45	272	1.17647		96	272	68.2353		264	272	136.471		180	272	136.471			272	1.00195	136	90.6667
			45	274	1.17647		96	274	69.4118		264	274	137.647		180	274	137.647			274	0.859879	137	91.3333
			45	276	1.17647		96	276	69.4118		264	276	137.647		180	276	137.647			276	0.745462	138	92
			45	278	1.17647		96	278	69.4118		264	278	138.824		180	278	138.824			278	0.652134	139	92.6667
			45	280	1.17647		96	280	68.2353		264	280	140		180	280	140			280	0.575131	140	93.3333
			45	282	1.17647		96	282	68.2353		264	282	141.176		180	282	141.176			282	0.510939	141	94
			45	284	1.17647		96	284	64.7059		264	284	142.353		180	284	142.353			284	0.456924	142	94.6667
			45	286	1.17647		96	286	68.2353		264	286	143.529		180	286	143.529			286	0.411086	143	95.3333
			45	288	1.17647		96	288	67.0588		264	288	143.529		180	288	144.706			288	0.371884	144	96
			45	290	1.17647		96	290	65.8824		264	290	144.706		180	290	144.706			290	0.338118	145	96.6667
			45	292	1.17647		96	292	68.2353		264	292	9.41176		180	292	145.882			292	0.308845	146	97.3333
			45	294	1.17647		96	294	64.7059		264	294	5.88235		180	294	147.059			294	0.283313	147	98
			45	296	1.17647		96	296	65.8824		264	296	5.88235		180	296	148.235			296	0.260921	148	98.6667
			45	298	1.17647		96	298	65.8824		264	298	3.52941		180	298	149.412			298	0.241179	149	99.3333
			45	300	1.17647		96	300	67.0588		264	300	4.70588		180	300	150.588			300	0.223692	150	100
			45	302	1.17647		96	302	67.0588		264	302	2.35294		180	302	150.588			302	0.208132	151	100.667
			45	304	1.17647		96	304	68.2353		264	304	2.35294		180	304	151.765			304	0.194228	152	101.333
			45	306	1.17647		96	306	68.2353		264	306	3.52941		180	306	152.941			306	0.181756	153	102
			45	308	1.17647		96	308	61.1765		264	308	2.35294		180	308	154.118			308	0.170528	154	102.667
			45	310	1.17647		96	310	61.1765		264	310	2.35294		180	310	155.294			310	0.160384	155	103.333
			45	312	1.17647		96	312	67.0588		264	312	1.17647		180	312	156.471			312	0.15119	156	104
			45	314	1.17647		96	314	68.2353		264	314	1.17647		180	314	157.647			314	0.142832	157	104.667
			45	316	1.17647		96	316	61.1765		264	316	1.17647		180	316	157.647			316	0.135211	158	105.333
			45	318	1.17647		96	318	62.3529		264	318	2.35294		180	318	158.824			318	0.128243	159	106
			45	320	1.17647		96	320	64.7059		264	320	2.35294		180	320	160			320	0.121857	160	106.667
			45	322	1.17647		96	322	64.7059		264	322	1.17647		180	322	161.176			322	0.115989	161	107.333
			45	324	1.17647		96	324	64.7059		264	324	2.35294		180	324	162.353			324	0.110585	162	108
			45	326	1.17647		96	326	65.8824		264	326	2.35294		180	326	163.529			326	0.105596	163	108.667
			45	328	1.17647		96	328	65.8824		264	328	1.17647		180	328	163.529			328	0.100982	164	109.333
			45	330	1.17647		96	330	65.8824		264	330	1.17647		180	330	164.706			330	0.0967061	165	110
			45	332	1.17647		96	332	67.0588		264	332	1.17647		180	332	165.882			332	0.0927352	166	110.667
			45	334	1.17647		96	334	67.0588		264	334	1.17647		180	334	167.059			334	0.0890411	167	111.333
			45	336	1.17647		96	336	67.0588		264	336	1.17647		180	336	168.235			336	0.0855986	168	112
			45	338	1.17647		96	338	68.2353		264	338	1.17647		180	338	169.412			338	0.0823852	169	112.667
			45	340	1.17647		96	340	68.2353		264	340	1.17647		180	340	170.588			340	0.0793809	170	113.333
			45	342	1.17647		96	342	68.2353		264	342	1.17647		180	342	170.588			342	0.0765678	171	114
			45	344	1.17647		96	344	69.4118		264	344	1.17647		180	344	171.765			344	0.0739298	172	114.667
			45	346	1.17647		96	346	69.4118		264	346	1.17647		180	346	172.941			346	0.0714527	173	115.333
			45	348	1.17647		96	348	69.4118		264	348	1.17647		180	348	174.118			348	0.0691234	174	116
			45	350	1.17647		96	350	70.5882		264	350	1.17647		180	350	175.294			350	0.0669303	175	116.667
			49.5	0	0		108	0	0		276	0	0
			49.5	2	0		108	2	2.35294		276	2	2.35294
			49.5	4	0		108	4	4.70588		276	4	4.70588
			49.5	6	0		108	6	7.05882		276	6	7.05882
			49.5	8	0		108	8	8.23529		276	8	8.23529
			49.5	10	0		108	10	10.5882		276	10	10.5882
			49.5	12	0		108	12	12.9412		276	12	12.9412
			49.5	14	0		108	14	14.1176		276	14	14.1176
			49.5	16	0		108	16	16.4706		276	16	16.4706
			49.5	18	0		108	18	18.8235		276	18	18.8235
			49.5	20	0		108	20	20		276	20	20
			49.5	22	0		108	22	22.3529		276	22	22.3529
			49.5	24	0		108	24	24.7059		276	24	24.7059
			49.5	26	0		108	26	27.0588		276	26	27.0588
			49.5	28	0		108	28	28.2353		276	28	28.2353
			49.5	30	0		108	30	30.5882		276	30	30.5882
			49.5	32	0		108	32	32.9412		276	32	32.9412
			49.5	34	0		108	34	34.1176		276	34	34.1176
			49.5	36	0		108	36	36.4706		276	36	36.4706
			49.5	38	0		108	38	38.8235		276	38	38.8235
			49.5	40	0		108	40	40		276	40	40
			49.5	42	0		108	42	42.3529		276	42	42.3529
			49.5	44	0		108	44	44.7059		276	44	44.7059
			49.5	46	0		108	46	45.8824		276	46	45.8824
			49.5	48	0		108	48	48.2353		276	48	48.2353
			49.5	50	0		108	50	50.5882		276	50	50.5882
			49.5	52	0		108	52	52.9412		276	52	52.9412
			49.5	54	0		108	54	54.1176		276	54	54.1176
			49.5	56	0		108	56	56.4706		276	56	56.4706
			49.5	58	0		108	58	58.8235		276	58	58.8235
			49.5	60	0		108	60	60		276	60	60
			49.5	62	0		108	62	62.3529		276	62	62.3529
			49.5	64	0		108	64	64.7059		276	64	64.7059
			49.5	66	0		108	66	65.8824		276	66	65.8824
			49.5	68	0		108	68	68.2353		276	68	68.2353
			49.5	70	0		108	70	65.8824		276	70	70.5882
			49.5	72	0		108	72	57.6471		276	72	71.7647
			49.5	74	0		108	74	56.4706		276	74	74.1176
			49.5	76	0		108	76	51.7647		276	76	76.4706
			49.5	78	0		108	78	52.9412		276	78	78.8235
			49.5	80	0		108	80	54.1176		276	80	80
			49.5	82	0		108	82	42.3529		276	82	82.3529
			49.5	84	0		108	84	42.3529		276	84	42.3529
			49.5	86	0		108	86	43.5294		276	86	23.5294
			49.5	88	0		108	88	44.7059		276	88	34.1176
			49.5	90	0		108	90	45.8824		276	90	27.0588
			49.5	92	0		108	92	45.8824		276	92	20
			49.5	94	0		108	94	47.0588		276	94	20
			49.5	96	0		108	96	48.2353		276	96	22.3529
			49.5	98	0		108	98	49.4118		276	98	30.5882
			49.5	100	0		108	100	50.5882		276	100	40
			49.5	102	0		108	102	51.7647		276	102	49.4118
			49.5	104	0		108	104	52.9412		276	104	52.9412
			49.5	106	0		108	106	52.9412		276	106	51.7647
			49.5	108	0		108	108	54.1176		276	108	54.1176
			49.5	110	0		108	110	55.2941		276	110	55.2941
			49.5	112	0		108	112	56.4706		276	112	56.4706
			49.5	114	0		108	114	57.6471		276	114	57.6471
			49.5	116	0		108	116	58.8235		276	116	58.8235
			49.5	118	0		108	118	58.8235		276	118	58.8235
			49.5	120	0		108	120	60		276	120	60
			49.5	122	0		108	122	61.1765		276	122	61.1765
			49.5	124	0		108	124	62.3529		276	124	62.3529
			49.5	126	0		108	126	63.5294		276	126	63.5294
			49.5	128	0		108	128	64.7059		276	128	64.7059
			49.5	130	0		108	130	65.8824		276	130	65.8824
			49.5	132	0		108	132	65.8824		276	132	65.8824
			49.5	134	0		108	134	67.0588		276	134	67.0588
			49.5	136	1.17647		108	136	68.2353		276	136	68.2353
			49.5	138	1.17647		108	138	69.4118		276	138	69.4118
			49.5	140	1.17647		108	140	70.5882		276	140	70.5882
			49.5	142	1.17647		108	142	67.0588		276	142	71.7647
			49.5	144	1.17647		108	144	65.8824		276	144	72.9412
			49.5	146	1.17647		108	146	65.8824		276	146	72.9412
			49.5	148	1.17647		108	148	64.7059		276	148	74.1176
			49.5	150	1.17647		108	150	64.7059		276	150	75.2941
			49.5	152	1.17647		108	152	61.1765		276	152	76.4706
			49.5	154	1.17647		108	154	62.3529		276	154	77.6471
			49.5	156	1.17647		108	156	63.5294		276	156	78.8235
			49.5	158	1.17647		108	158	63.5294		276	158	78.8235
			49.5	160	1.17647		108	160	64.7059		276	160	80
			49.5	162	1.17647		108	162	60		276	162	81.1765
			49.5	164	1.17647		108	164	56.4706		276	164	82.3529
			49.5	166	1.17647		108	166	56.4706		276	166	83.5294
			49.5	168	1.17647		108	168	56.4706		276	168	84.7059
			49.5	170	1.17647		108	170	57.6471		276	170	85.8824
			49.5	172	1.17647		108	172	57.6471		276	172	85.8824
			49.5	174	1.17647		108	174	58.8235		276	174	87.0588
			49.5	176	1.17647		108	176	58.8235		276	176	88.2353
			49.5	178	1.17647		108	178	60		276	178	89.4118
			49.5	180	1.17647		108	180	60		276	180	90.5882
			49.5	182	1.17647		108	182	61.1765		276	182	91.7647
			49.5	184	1.17647		108	184	61.1765		276	184	91.7647
			49.5	186	1.17647		108	186	62.3529		276	186	92.9412
			49.5	188	1.17647		108	188	63.5294		276	188	94.1176
			49.5	190	1.17647		108	190	63.5294		276	190	95.2941
			49.5	192	1.17647		108	192	64.7059		276	192	96.4706
			49.5	194	1.17647		108	194	64.7059		276	194	97.6471
			49.5	196	1.17647		108	196	65.8824		276	196	98.8235
			49.5	198	1.17647		108	198	65.8824		276	198	98.8235
			49.5	200	1.17647		108	200	67.0588		276	200	100
			49.5	202	2.35294		108	202	68.2353		276	202	101.176
			49.5	204	3.52941		108	204	68.2353		276	204	102.353
			49.5	206	4.70588		108	206	69.4118		276	206	103.529
			49.5	208	4.70588		108	208	69.4118		276	208	104.706
			49.5	210	4.70588		108	210	70.5882		276	210	104.706
			49.5	212	4.70588		108	212	70.5882		276	212	105.882
			49.5	214	4.70588		108	214	71.7647		276	214	107.059
			49.5	216	4.70588		108	216	71.7647		276	216	108.235
			49.5	218	8.23529		108	218	72.9412		276	218	109.412
			49.5	220	3.52941		108	220	74.1176		276	220	110.588
			49.5	222	3.52941		108	222	74.1176		276	222	111.765
			49.5	224	3.52941		108	224	75.2941		276	224	111.765
			49.5	226	7.05882		108	226	75.2941		276	226	112.941
			49.5	228	32.9412		108	228	76.4706		276	228	114.118
			49.5	230	35.2941		108	230	76.4706		276	230	115.294
			49.5	232	35.2941		108	232	77.6471		276	232	116.471
			49.5	234	36.4706		108	234	78.8235		276	234	117.647
			49.5	236	32.9412		108	236	78.8235		276	236	117.647
			49.5	238	29.4118		108	238	80		276	238	118.824
			49.5	240	35.2941		108	240	80		276	240	120
			49.5	242	36.4706		108	242	81.1765		276	242	121.176
			49.5	244	31.7647		108	244	81.1765		276	244	122.353
			49.5	246	35.2941		108	246	82.3529		276	246	123.529
			49.5	248	34.1176		108	248	80		276	248	123.529
			49.5	250	35.2941		108	250	78.8235		276	250	8.23529
			49.5	252	36.4706		108	252	78.8235		276	252	4.70588
			49.5	254	36.4706		108	254	78.8235		276	254	3.52941
			49.5	256	36.4706		108	256	76.4706		276	256	3.52941
			49.5	258	37.6471		108	258	76.4706		276	258	3.52941
			49.5	260	37.6471		108	260	78.8235		276	260	3.52941
			49.5	262	37.6471		108	262	77.6471		276	262	2.35294
			49.5	264	37.6471		108	264	75.2941		276	264	1.17647
			49.5	266	38.8235		108	266	75.2941		276	266	1.17647
			49.5	268	38.8235		108	268	76.4706		276	268	1.17647
			49.5	270	38.8235		108	270	77.6471		276	270	2.35294
			49.5	272	38.8235		108	272	77.6471		276	272	2.35294
			49.5	274	38.8235		108	274	70.5882		276	274	1.17647
			49.5	276	40		108	276	76.4706		276	276	1.17647
			49.5	278	40		108	278	75.2941		276	278	1.17647
			49.5	280	40		108	280	76.4706		276	280	1.17647
			49.5	282	40		108	282	75.2941		276	282	1.17647
			49.5	284	41.1765		108	284	72.9412		276	284	1.17647
			49.5	286	41.1765		108	286	71.7647		276	286	1.17647
			49.5	288	40		108	288	72.9412		276	288	1.17647
			49.5	290	41.1765		108	290	72.9412		276	290	1.17647
			49.5	292	41.1765		108	292	72.9412		276	292	1.17647
			49.5	294	41.1765		108	294	74.1176		276	294	1.17647
			49.5	296	40		108	296	74.1176		276	296	1.17647
			49.5	298	37.6471		108	298	75.2941		276	298	1.17647
			49.5	300	40		108	300	75.2941		276	300	1.17647
			49.5	302	41.1765		108	302	75.2941		276	302	1.17647
			49.5	304	38.8235		108	304	76.4706		276	304	1.17647
			49.5	306	37.6471		108	306	76.4706		276	306	1.17647
			49.5	308	41.1765		108	308	77.6471		276	308	1.17647
			49.5	310	40		108	310	77.6471		276	310	1.17647
			49.5	312	42.3529		108	312	78.8235		276	312	1.17647
			49.5	314	42.3529		108	314	78.8235		276	314	1.17647
			49.5	316	42.3529		108	316	78.8235		276	316	1.17647
			49.5	318	41.1765		108	318	80		276	318	1.17647
			49.5	320	41.1765		108	320	80		276	320	1.17647
			49.5	322	42.3529		108	322	81.1765		276	322	1.17647
			49.5	324	37.6471		108	324	81.1765		276	324	1.17647
			49.5	326	42.3529		108	326	82.3529		276	326	1.17647
			49.5	328	41.1765		108	328	82.3529		276	328	1.17647
			49.5	330	37.6471		108	330	82.3529		276	330	1.17647
			49.5	332	40		108	332	83.5294		276	332	1.17647
			49.5	334	42.3529		108	334	83.5294		276	334	1.17647
			49.5	336	42.3529		108	336	84.7059		276	336	1.17647
			49.5	338	42.3529		108	338	84.7059		276	338	1.17647
			49.5	340	42.3529		108	340	85.8824		276	340	1.17647
			49.5	342	43.5294		108	342	85.8824		276	342	1.17647
			49.5	344	43.5294		108	344	85.8824		276	344	1.17647
			49.5	346	43.5294		108	346	87.0588		276	346	1.17647
			49.5	348	43.5294		108	348	87.0588		276	348	1.17647
			49.5	350	43.5294		108	350	88.2353		276	350	1.17647
			54	0	0		120	0	0		288	0	0
			54	2	2.35294		120	2	2.35294		288	2	2.35294
			54	4	4.70588		120	4	4.70588		288	4	4.70588
			54	6	7.05882		120	6	7.05882		288	6	7.05882
			54	8	8.23529		120	8	8.23529		288	8	8.23529
			54	10	10.5882		120	10	10.5882		288	10	10.5882
			54	12	12.9412		120	12	12.9412		288	12	1.17647
			54	14	14.1176		120	14	14.1176		288	14	12.9412
			54	16	16.4706		120	16	16.4706		288	16	16.4706
			54	18	18.8235		120	18	18.8235		288	18	18.8235
			54	20	20		120	20	20		288	20	20
			54	22	22.3529		120	22	22.3529		288	22	22.3529
			54	24	12.9412		120	24	24.7059		288	24	24.7059
			54	26	14.1176		120	26	27.0588		288	26	27.0588
			54	28	14.1176		120	28	28.2353		288	28	28.2353
			54	30	15.2941		120	30	30.5882		288	30	30.5882
			54	32	16.4706		120	32	32.9412		288	32	32.9412
			54	34	17.6471		120	34	34.1176		288	34	34.1176
			54	36	18.8235		120	36	36.4706		288	36	36.4706
			54	38	20		120	38	38.8235		288	38	38.8235
			54	40	20		120	40	40		288	40	40
			54	42	21.1765		120	42	42.3529		288	42	42.3529
			54	44	22.3529		120	44	44.7059		288	44	44.7059
			54	46	23.5294		120	46	45.8824		288	46	45.8824
			54	48	24.7059		120	48	48.2353		288	48	48.2353
			54	50	25.8824		120	50	50.5882		288	50	50.5882
			54	52	25.8824		120	52	52.9412		288	52	52.9412
			54	54	18.8235		120	54	54.1176		288	54	54.1176
			54	56	15.2941		120	56	56.4706		288	56	56.4706
			54	58	4.70588		120	58	58.8235		288	58	58.8235
			54	60	3.52941		120	60	60		288	60	60
			54	62	1.17647		120	62	62.3529		288	62	62.3529
			54	64	1.17647		120	64	64.7059		288	64	62.3529
			54	66	1.17647		120	66	65.8824		288	66	2.35294
			54	68	1.17647		120	68	68.2353		288	68	2.35294
			54	70	1.17647		120	70	70.5882		288	70	4.70588
			54	72	1.17647		120	72	72.9412		288	72	4.70588
			54	74	1.17647		120	74	74.1176		288	74	4.70588
			54	76	1.17647		120	76	76.4706		288	76	3.52941
			54	78	1.17647		120	78	78.8235		288	78	4.70588
			54	80	1.17647		120	80	80		288	80	4.70588
			54	82	28.2353		120	82	82.3529		288	82	10.5882
			54	84	28.2353		120	84	84.7059		288	84	16.4706
			54	86	29.4118		120	86	85.8824		288	86	18.8235
			54	88	29.4118		120	88	88.2353		288	88	18.8235
			54	90	30.5882		120	90	90.5882		288	90	27.0588
			54	92	30.5882		120	92	91.7647		288	92	31.7647
			54	94	31.7647		120	94	94.1176		288	94	30.5882
			54	96	32.9412		120	96	84.7059		288	96	44.7059
			54	98	32.9412		120	98	78.8235		288	98	47.0588
			54	100	34.1176		120	100	75.2941		288	100	49.4118
			54	102	34.1176		120	102	69.4118		288	102	51.7647
			54	104	35.2941		120	104	70.5882		288	104	52.9412
			54	106	35.2941		120	106	70.5882		288	106	52.9412
			54	108	36.4706		120	108	72.9412		288	108	54.1176
			54	110	37.6471		120	110	60		288	110	55.2941
			54	112	8.23529		120	112	56.4706		288	112	56.4706
			54	114	4.70588		120	114	57.6471		288	114	57.6471
			54	116	3.52941		120	116	58.8235		288	116	58.8235
			54	118	5.88235		120	118	58.8235		288	118	58.8235
			54	120	2.35294		120	120	60		288	120	60
			54	122	2.35294		120	122	61.1765		288	122	61.1765
			54	124	3.52941		120	124	62.3529		288	124	62.3529
			54	126	36.4706		120	126	63.5294		288	126	63.5294
			54	128	1.17647		120	128	64.7059		288	128	64.7059
			54	130	1.17647		120	130	65.8824		288	130	65.8824
			54	132	1.17647		120	132	65.8824		288	132	65.8824
			54	134	1.17647		120	134	67.0588		288	134	67.0588
			54	136	5.88235		120	136	68.2353		288	136	68.2353
			54	138	35.2941		120	138	69.4118		288	138	69.4118
			54	140	35.2941		120	140	70.5882		288	140	70.5882
			54	142	36.4706		120	142	71.7647		288	142	71.7647
			54	144	36.4706		120	144	72.9412		288	144	71.7647
			54	146	36.4706		120	146	72.9412		288	146	72.9412
			54	148	37.6471		120	148	74.1176		288	148	74.1176
			54	150	37.6471		120	150	75.2941		288	150	75.2941
			54	152	38.8235		120	152	76.4706		288	152	76.4706
			54	154	38.8235		120	154	77.6471		288	154	77.6471
			54	156	40		120	156	78.8235		288	156	78.8235
			54	158	40		120	158	78.8235		288	158	78.8235
			54	160	40		120	160	80		288	160	80
			54	162	41.1765		120	162	81.1765		288	162	81.1765
			54	164	41.1765		120	164	82.3529		288	164	82.3529
			54	166	42.3529		120	166	83.5294		288	166	83.5294
			54	168	42.3529		120	168	84.7059		288	168	84.7059
			54	170	42.3529		120	170	85.8824		288	170	84.7059
			54	172	43.5294		120	172	85.8824		288	172	85.8824
			54	174	43.5294		120	174	87.0588		288	174	87.0588
			54	176	44.7059		120	176	88.2353		288	176	88.2353
			54	178	44.7059		120	178	89.4118		288	178	89.4118
			54	180	45.8824		120	180	89.4118		288	180	90.5882
			54	182	45.8824		120	182	85.8824		288	182	91.7647
			54	184	45.8824		120	184	83.5294		288	184	91.7647
			54	186	47.0588		120	186	83.5294		288	186	92.9412
			54	188	47.0588		120	188	78.8235		288	188	2.35294
			54	190	47.0588		120	190	81.1765		288	190	2.35294
			54	192	47.0588		120	192	82.3529		288	192	95.2941
			54	194	47.0588		120	194	78.8235		288	194	97.6471
			54	196	44.7059		120	196	78.8235		288	196	97.6471
			54	198	45.8824		120	198	80		288	198	4.70588
			54	200	45.8824		120	200	80		288	200	2.35294
			54	202	42.3529		120	202	81.1765		288	202	3.52941
			54	204	45.8824		120	204	82.3529		288	204	2.35294
			54	206	45.8824		120	206	80		288	206	2.35294
			54	208	47.0588		120	208	77.6471		288	208	2.35294
			54	210	47.0588		120	210	70.5882		288	210	1.17647
			54	212	45.8824		120	212	71.7647		288	212	1.17647
			54	214	45.8824		120	214	71.7647		288	214	1.17647
			54	216	47.0588		120	216	71.7647		288	216	1.17647
			54	218	45.8824		120	218	72.9412		288	218	1.17647
			54	220	45.8824		120	220	74.1176		288	220	1.17647
			54	222	45.8824		120	222	74.1176		288	222	1.17647
			54	224	44.7059		120	224	75.2941		288	224	1.17647
			54	226	45.8824		120	226	75.2941		288	226	1.17647
			54	228	45.8824		120	228	76.4706		288	228	1.17647
			54	230	45.8824		120	230	76.4706		288	230	1.17647
			54	232	47.0588		120	232	77.6471		288	232	1.17647
			54	234	47.0588		120	234	78.8235		288	234	1.17647
			54	236	47.0588		120	236	78.8235		288	236	1.17647
			54	238	48.2353		120	238	80		288	238	1.17647
			54	240	48.2353		120	240	80		288	240	1.17647
			54	242	49.4118		120	242	81.1765		288	242	1.17647
			54	244	49.4118		120	244	81.1765		288	244	1.17647
			54	246	49.4118		120	246	82.3529		288	246	1.17647
			54	248	50.5882		120	248	83.5294		288	248	1.17647
			54	250	50.5882		120	250	83.5294		288	250	1.17647
			54	252	50.5882		120	252	84.7059		288	252	1.17647
			54	254	51.7647		120	254	84.7059		288	254	1.17647
			54	256	51.7647		120	256	85.8824		288	256	1.17647
			54	258	51.7647		120	258	85.8824		288	258	1.17647
			54	260	52.9412		120	260	87.0588		288	260	0
			54	262	52.9412		120	262	87.0588		288	262	0
			54	264	52.9412		120	264	88.2353		288	264	0
			54	266	54.1176		120	266	89.4118		288	266	0
			54	268	54.1176		120	268	89.4118		288	268	0
			54	270	54.1176		120	270	90.5882		288	270	0
			54	272	55.2941		120	272	90.5882		288	272	0
			54	274	54.1176		120	274	91.7647		288	274	1.17647
			54	276	52.9412		120	276	91.7647		288	276	1.17647
			54	278	52.9412		120	278	92.9412		288	278	1.17647
			54	280	52.9412		120	280	94.1176		288	280	1.17647
			54	282	52.9412		120	282	94.1176		288	282	1.17647
			54	284	54.1176		120	284	95.2941		288	284	1.17647
			54	286	54.1176		120	286	95.2941		288	286	1.17647
			54	288	50.5882		120	288	96.4706		288	288	1.17647
			54	290	51.7647		120	290	96.4706		288	290	1.17647
			54	292	51.7647		120	292	97.6471		288	292	1.17647
			54	294	54.1176		120	294	98.8235		288	294	1.17647
			54	296	54.1176		120	296	98.8235		288	296	1.17647
			54	298	54.1176		120	298	100		288	298	1.17647
			54	300	55.2941		120	300	100		288	300	1.17647
			54	302	54.1176		120	302	101.176		288	302	1.17647
			54	304	54.1176		120	304	100		288	304	1.17647
			54	306	54.1176		120	306	98.8235		288	306	1.17647
			54	308	47.0588		120	308	96.4706		288	308	1.17647
			54	310	54.1176		120	310	94.1176		288	310	1.17647
			54	312	54.1176		120	312	96.4706		288	312	1.17647
			54	314	51.7647		120	314	95.2941		288	314	1.17647
			54	316	50.5882		120	316	95.2941		288	316	1.17647
			54	318	52.9412		120	318	96.4706		288	318	1.17647
			54	320	54.1176		120	320	96.4706		288	320	1.17647
			54	322	54.1176		120	322	90.5882		288	322	1.17647
			54	324	54.1176		120	324	91.7647		288	324	1.17647
			54	326	55.2941		120	326	92.9412		288	326	1.17647
			54	328	55.2941		120	328	92.9412		288	328	1.17647
			54	330	55.2941		120	330	94.1176		288	330	1.17647
			54	332	55.2941		120	332	95.2941		288	332	1.17647
			54	334	56.4706		120	334	95.2941		288	334	1.17647
			54	336	56.4706		120	336	96.4706		288	336	1.17647
			54	338	56.4706		120	338	88.2353		288	338	1.17647
			54	340	57.6471		120	340	88.2353		288	340	1.17647
			54	342	57.6471		120	342	90.5882		288	342	1.17647
			54	344	57.6471		120	344	94.1176		288	344	1.17647
			54	346	57.6471		120	346	87.0588		288	346	1.17647
			54	348	58.8235		120	348	80		288	348	1.17647
			54	350	58.8235		120	350	88.2353		288	350	1.17647
			58.5	0	0		132	0	0		300	0	0
			58.5	2	2.35294		132	2	2.35294		300	2	0
			58.5	4	4.70588		132	4	4.70588		300	4	0
			58.5	6	7.05882		132	6	7.05882		300	6	0
			58.5	8	8.23529		132	8	8.23529		300	8	0
			58.5	10	10.5882		132	10	10.5882		300	10	0
			58.5	12	12.9412		132	12	12.9412		300	12	0
			58.5	14	14.1176		132	14	14.1176		300	14	0
			58.5	16	16.4706		132	16	16.4706		300	16	0
			58.5	18	18.8235		132	18	18.8235		300	18	0
			58.5	20	20		132	20	20		300	20	0
			58.5	22	22.3529		132	22	22.3529		300	22	0
			58.5	24	24.7059		132	24	24.7059		300	24	0
			58.5	26	27.0588		132	26	27.0588		300	26	0
			58.5	28	28.2353		132	28	28.2353		300	28	0
			58.5	30	30.5882		132	30	30.5882		300	30	0
			58.5	32	32.9412		132	32	32.9412		300	32	0
			58.5	34	34.1176		132	34	34.1176		300	34	0
			58.5	36	36.4706		132	36	36.4706		300	36	0
			58.5	38	38.8235		132	38	38.8235		300	38	0
			58.5	40	40		132	40	40		300	40	0
			58.5	42	42.3529		132	42	42.3529		300	42	0
			58.5	44	44.7059		132	44	44.7059		300	44	0
			58.5	46	35.2941		132	46	45.8824		300	46	0
			58.5	48	32.9412		132	48	48.2353		300	48	0
			58.5	50	34.1176		132	50	50.5882		300	50	0
			58.5	52	27.0588		132	52	52.9412		300	52	0
			58.5	54	27.0588		132	54	54.1176		300	54	0
			58.5	56	28.2353		132	56	56.4706		300	56	0
			58.5	58	29.4118		132	58	58.8235		300	58	0
			58.5	60	30.5882		132	60	60		300	60	0
			58.5	62	31.7647		132	62	62.3529		300	62	0
			58.5	64	32.9412		132	64	64.7059		300	64	0
			58.5	66	32.9412		132	66	65.8824		300	66	0
			58.5	68	34.1176		132	68	68.2353		300	68	0
			58.5	70	35.2941		132	70	70.5882		300	70	0
			58.5	72	36.4706		132	72	72.9412		300	72	0
			58.5	74	37.6471		132	74	74.1176		300	74	0
			58.5	76	38.8235		132	76	76.4706		300	76	0
			58.5	78	40		132	78	78.8235		300	78	0
			58.5	80	40		132	80	80		300	80	0
			58.5	82	41.1765		132	82	82.3529		300	82	0
			58.5	84	42.3529		132	84	84.7059		300	84	0
			58.5	86	43.5294		132	86	85.8824		300	86	0
			58.5	88	44.7059		132	88	88.2353		300	88	0
			58.5	90	45.8824		132	90	90.5882		300	90	0
			58.5	92	45.8824		132	92	91.7647		300	92	0
			58.5	94	47.0588		132	94	94.1176		300	94	0
			58.5	96	48.2353		132	96	96.4706		300	96	0
			58.5	98	49.4118		132	98	98.8235		300	98	0
			58.5	100	50.5882		132	100	100		300	100	0
			58.5	102	48.2353		132	102	102.353		300	102	0
			58.5	104	45.8824		132	104	104.706		300	104	0
			58.5	106	45.8824		132	106	105.882		300	106	0
			58.5	108	47.0588		132	108	108.235		300	108	0
			58.5	110	44.7059		132	110	110.588		300	110	0
			58.5	112	44.7059		132	112	111.765		300	112	0
			58.5	114	45.8824		132	114	114.118		300	114	0
			58.5	116	47.0588		132	116	116.471		300	116	0
			58.5	118	38.8235		132	118	103.529		300	118	0
			58.5	120	41.1765		132	120	96.4706		300	120	0
			58.5	122	41.1765		132	122	92.9412		300	122	0
			58.5	124	42.3529		132	124	94.1176		300	124	0
			58.5	126	42.3529		132	126	84.7059		300	126	0
			58.5	128	43.5294		132	128	85.8824		300	128	0
			58.5	130	43.5294		132	130	87.0588		300	130	0
			58.5	132	44.7059		132	132	88.2353		300	132	0
			58.5	134	44.7059		132	134	75.2941		300	134	0
			58.5	136	45.8824		132	136	69.4118		300	136	0
			58.5	138	45.8824		132	138	69.4118		300	138	0
			58.5	140	47.0588		132	140	70.5882		300	140	0
			58.5	142	48.2353		132	142	71.7647		300	142	0
			58.5	144	48.2353		132	144	72.9412		300	144	0
			58.5	146	49.4118		132	146	72.9412		300	146	0
			58.5	148	49.4118		132	148	74.1176		300	148	0
			58.5	150	50.5882		132	150	75.2941		300	150	0
			58.5	152	50.5882		132	152	76.4706		300	152	0
			58.5	154	51.7647		132	154	77.6471		300	154	0
			58.5	156	52.9412		132	156	78.8235		300	156	0
			58.5	158	52.9412		132	158	78.8235		300	158	0
			58.5	160	54.1176		132	160	80		300	160	0
			58.5	162	54.1176		132	162	81.1765		300	162	0
			58.5	164	55.2941		132	164	82.3529		300	164	0
			58.5	166	55.2941		132	166	83.5294		300	166	0
			58.5	168	56.4706		132	168	84.7059		300	168	0
			58.5	170	56.4706		132	170	85.8824		300	170	0
			58.5	172	57.6471		132	172	85.8824		300	172	0
			58.5	174	58.8235		132	174	87.0588		300	174	0
			58.5	176	58.8235		132	176	88.2353		300	176	0
			58.5	178	60		132	178	89.4118		300	178	0
			58.5	180	60		132	180	90.5882		300	180	0
			58.5	182	58.8235		132	182	91.7647		300	182	0
			58.5	184	58.8235		132	184	91.7647		300	184	0
			58.5	186	57.6471		132	186	92.9412		300	186	0
			58.5	188	57.6471		132	188	94.1176		300	188	0
			58.5	190	57.6471		132	190	95.2941		300	190	0
			58.5	192	57.6471		132	192	96.4706		300	192	0
			58.5	194	57.6471		132	194	97.6471		300	194	0
			58.5	196	56.4706		132	196	98.8235		300	196	0
			58.5	198	56.4706		132	198	98.8235		300	198	0
			58.5	200	57.6471		132	200	100		300	200	0
			58.5	202	57.6471		132	202	101.176		300	202	0
			58.5	204	56.4706		132	204	102.353		300	204	0
			58.5	206	52.9412		132	206	103.529		300	206	0
			58.5	208	57.6471		132	208	104.706		300	208	0
			58.5	210	56.4706		132	210	104.706		300	210	0
			58.5	212	52.9412		132	212	105.882		300	212	0
			58.5	214	54.1176		132	214	107.059		300	214	0
			58.5	216	54.1176		132	216	108.235		300	216	0
			58.5	218	55.2941		132	218	109.412		300	218	0
			58.5	220	55.2941		132	220	110.588		300	220	0
			58.5	222	56.4706		132	222	109.412		300	222	0
			58.5	224	56.4706		132	224	104.706		300	224	0
			58.5	226	56.4706		132	226	103.529		300	226	0
			58.5	228	57.6471		132	228	102.353		300	228	0
			58.5	230	57.6471		132	230	100		300	230	0
			58.5	232	58.8235		132	232	100		300	232	0
			58.5	234	58.8235		132	234	101.176		300	234	0
			58.5	236	58.8235		132	236	97.6471		300	236	0
			58.5	238	60		132	238	95.2941		300	238	0
			58.5	240	60		132	240	96.4706		300	240	0
			58.5	242	61.1765		132	242	97.6471		300	242	0
			58.5	244	61.1765		132	244	97.6471		300	244	0
			58.5	246	62.3529		132	246	98.8235		300	246	0
			58.5	248	62.3529		132	248	57.6471		300	248	0
			58.5	250	62.3529		132	250	92.9412		300	250	0
			58.5	252	63.5294		132	252	94.1176		300	252	0
			58.5	254	63.5294		132	254	85.8824		300	254	0
			58.5	256	64.7059		132	256	85.8824		300	256	0
			58.5	258	64.7059		132	258	85.8824		300	258	0
			58.5	260	65.8824		132	260	87.0588		300	260	0
			58.5	262	65.8824		132	262	87.0588		300	262	0
			58.5	264	65.8824		132	264	88.2353		300	264	0
			58.5	266	67.0588		132	266	89.4118		300	266	0
			58.5	268	67.0588		132	268	89.4118		300	268	0
			58.5	270	68.2353		132	270	90.5882		300	270	0
			58.5	272	68.2353		132	272	90.5882		300	272	0
			58.5	274	69.4118		132	274	91.7647		300	274	0
			58.5	276	69.4118		132	276	91.7647		300	276	0
			58.5	278	69.4118		132	278	92.9412		300	278	0
			58.5	280	68.2353		132	280	94.1176		300	280	0
			58.5	282	68.2353		132	282	94.1176		300	282	0
			58.5	284	64.7059		132	284	95.2941		300	284	0
			58.5	286	68.2353		132	286	95.2941		300	286	0
			58.5	288	67.0588		132	288	96.4706		300	288	0
			58.5	290	65.8824		132	290	96.4706		300	290	0
			58.5	292	68.2353		132	292	97.6471		300	292	0
			58.5	294	64.7059		132	294	98.8235		300	294	0
			58.5	296	65.8824		132	296	98.8235		300	296	0
			58.5	298	65.8824		132	298	100		300	298	0
			58.5	300	67.0588		132	300	100		300	300	0
			58.5	302	67.0588		132	302	101.176		300	302	0
			58.5	304	68.2353		132	304	101.176		300	304	0
			58.5	306	68.2353		132	306	102.353		300	306	0
			58.5	308	61.1765		132	308	102.353		300	308	0
			58.5	310	61.1765		132	310	103.529		300	310	0
			58.5	312	67.0588		132	312	104.706		300	312	0
			58.5	314	68.2353		132	314	104.706		300	314	0
			58.5	316	61.1765		132	316	105.882		300	316	0
			58.5	318	62.3529		132	318	105.882		300	318	0
			58.5	320	64.7059		132	320	107.059		300	320	0
			58.5	322	64.7059		132	322	107.059		300	322	0
			58.5	324	64.7059		132	324	108.235		300	324	0
			58.5	326	65.8824		132	326	109.412		300	326	0
			58.5	328	65.8824		132	328	109.412		300	328	0
			58.5	330	65.8824		132	330	110.588		300	330	0
			58.5	332	67.0588		132	332	110.588		300	332	0
			58.5	334	67.0588		132	334	111.765		300	334	0
			58.5	336	67.0588		132	336	111.765		300	336	0
			58.5	338	68.2353		132	338	112.941		300	338	0
			58.5	340	68.2353		132	340	114.118		300	340	0
			58.5	342	68.2353		132	342	114.118		300	342	0
			58.5	344	69.4118		132	344	115.294		300	344	0
			58.5	346	69.4118		132	346	115.294		300	346	0
			58.5	348	69.4118		132	348	116.471		300	348	0
			58.5	350	70.5882		132	350	114.118		300	350	0
							144	0	0		312	0	0
							144	2	2.35294		312	2	0
							144	4	4.70588		312	4	0
							144	6	7.05882		312	6	0
							144	8	8.23529		312	8	0
							144	10	10.5882		312	10	0
							144	12	12.9412		312	12	0
							144	14	14.1176		312	14	0
							144	16	16.4706		312	16	0
							144	18	18.8235		312	18	0
							144	20	20		312	20	0
							144	22	22.3529		312	22	0
							144	24	24.7059		312	24	0
							144	26	27.0588		312	26	0
							144	28	28.2353		312	28	0
							144	30	30.5882		312	30	0
							144	32	32.9412		312	32	0
							144	34	34.1176		312	34	0
							144	36	36.4706		312	36	0
							144	38	38.8235		312	38	0
							144	40	40		312	40	0
							144	42	42.3529		312	42	0
							144	44	44.7059		312	44	0
							144	46	45.8824		312	46	0
							144	48	48.2353		312	48	0
							144	50	50.5882		312	50	0
							144	52	52.9412		312	52	0
							144	54	54.1176		312	54	0
							144	56	56.4706		312	56	0
							144	58	58.8235		312	58	0
							144	60	60		312	60	0
							144	62	62.3529		312	62	0
							144	64	64.7059		312	64	0
							144	66	65.8824		312	66	0
							144	68	68.2353		312	68	0
							144	70	70.5882		312	70	0
							144	72	72.9412		312	72	0
							144	74	74.1176		312	74	0
							144	76	76.4706		312	76	0
							144	78	78.8235		312	78	0
							144	80	80		312	80	0
							144	82	82.3529		312	82	0
							144	84	84.7059		312	84	0
							144	86	85.8824		312	86	0
							144	88	88.2353		312	88	0
							144	90	90.5882		312	90	0
							144	92	91.7647		312	92	0
							144	94	94.1176		312	94	0
							144	96	96.4706		312	96	0
							144	98	98.8235		312	98	0
							144	100	100		312	100	0
							144	102	102.353		312	102	0
							144	104	104.706		312	104	0
							144	106	105.882		312	106	0
							144	108	108.235		312	108	0
							144	110	110.588		312	110	0
							144	112	111.765		312	112	0
							144	114	114.118		312	114	0
							144	116	116.471		312	116	0
							144	118	117.647		312	118	0
							144	120	120		312	120	0
							144	122	122.353		312	122	0
							144	124	124.706		312	124	0
							144	126	125.882		312	126	0
							144	128	128.235		312	128	0
							144	130	130.588		312	130	0
							144	132	131.765		312	132	0
							144	134	134.118		312	134	0
							144	136	123.529		312	136	0
							144	138	115.294		312	138	0
							144	140	112.941		312	140	0
							144	142	107.059		312	142	0
							144	144	98.8235		312	144	0
							144	146	97.6471		312	146	0
							144	148	98.8235		312	148	0
							144	150	100		312	150	0
							144	152	101.176		312	152	0
							144	154	83.5294		312	154	0
							144	156	78.8235		312	156	0
							144	158	78.8235		312	158	0
							144	160	80		312	160	0
							144	162	81.1765		312	162	0
							144	164	82.3529		312	164	0
							144	166	83.5294		312	166	0
							144	168	84.7059		312	168	0
							144	170	85.8824		312	170	0
							144	172	85.8824		312	172	0
							144	174	87.0588		312	174	0
							144	176	88.2353		312	176	0
							144	178	89.4118		312	178	0
							144	180	90.5882		312	180	0
							144	182	91.7647		312	182	0
							144	184	91.7647		312	184	0
							144	186	92.9412		312	186	0
							144	188	94.1176		312	188	0
							144	190	95.2941		312	190	0
							144	192	96.4706		312	192	0
							144	194	97.6471		312	194	0
							144	196	98.8235		312	196	0
							144	198	98.8235		312	198	0
							144	200	100		312	200	0
							144	202	101.176		312	202	0
							144	204	102.353		312	204	0
							144	206	103.529		312	206	0
							144	208	104.706		312	208	0
							144	210	104.706		312	210	0
							144	212	105.882		312	212	0
							144	214	107.059		312	214	0
							144	216	108.235		312	216	0
							144	218	109.412		312	218	0
							144	220	110.588		312	220	0
							144	222	111.765		312	222	0
							144	224	111.765		312	224	0
							144	226	112.941		312	226	0
							144	228	114.118		312	228	0
							144	230	115.294		312	230	0
							144	232	116.471		312	232	0
							144	234	117.647		312	234	0
							144	236	117.647		312	236	0
							144	238	118.824		312	238	0
							144	240	120		312	240	0
							144	242	121.176		312	242	0
							144	244	122.353		312	244	0
							144	246	123.529		312	246	0
							144	248	124.706		312	248	0
							144	250	124.706		312	250	0
							144	252	125.882		312	252	0
							144	254	127.059		312	254	0
							144	256	128.235		312	256	0
							144	258	129.412		312	258	0
							144	260	130.588		312	260	0
							144	262	130.588		312	262	0
							144	264	125.882		312	264	0
							144	266	112.941		312	266	0
							144	268	122.353		312	268	0
							144	270	120		312	270	0
							144	272	117.647		312	272	0
							144	274	117.647		312	274	0
							144	276	118.824		312	276	0
							144	278	111.765		312	278	0
							144	280	112.941		312	280	0
							144	282	112.941		312	282	0
							144	284	114.118		312	284	0
							144	286	115.294		312	286	0
							144	288	114.118		312	288	0
							144	290	116.471		312	290	0
							144	292	101.176		312	292	0
							144	294	96.4706		312	294	0
							144	296	98.8235		312	296	0
							144	298	100		312	298	0
							144	300	101.176		312	300	0
							144	302	101.176		312	302	0
							144	304	101.176		312	304	0
							144	306	102.353		312	306	0
							144	308	102.353		312	308	0
							144	310	103.529		312	310	0
							144	312	104.706		312	312	0
							144	314	104.706		312	314	0
							144	316	105.882		312	316	0
							144	318	105.882		312	318	0
							144	320	107.059		312	320	0
							144	322	107.059		312	322	0
							144	324	108.235		312	324	0
							144	326	109.412		312	326	0
							144	328	109.412		312	328	0
							144	330	110.588		312	330	0
							144	332	110.588		312	332	0
							144	334	111.765		312	334	0
							144	336	111.765		312	336	0
							144	338	112.941		312	338	0
							144	340	114.118		312	340	0
							144	342	114.118		312	342	0
							144	344	115.294		312	344	0
							144	346	115.294		312	346	0
							144	348	116.471		312	348	0
							144	350	116.471		312	350	0
							156	0	0
							156	2	2.35294
							156	4	4.70588
							156	6	7.05882
							156	8	8.23529
							156	10	10.5882
							156	12	12.9412
							156	14	14.1176
							156	16	16.4706
							156	18	18.8235
							156	20	20
							156	22	22.3529
							156	24	24.7059
							156	26	27.0588
							156	28	28.2353
							156	30	30.5882
							156	32	32.9412
							156	34	34.1176
							156	36	36.4706
							156	38	38.8235
							156	40	40
							156	42	42.3529
							156	44	44.7059
							156	46	45.8824
							156	48	48.2353
							156	50	50.5882
							156	52	52.9412
							156	54	54.1176
							156	56	56.4706
							156	58	58.8235
							156	60	60
							156	62	62.3529
							156	64	64.7059
							156	66	65.8824
							156	68	68.2353
							156	70	70.5882
							156	72	72.9412
							156	74	74.1176
							156	76	76.4706
							156	78	78.8235
							156	80	80
							156	82	82.3529
							156	84	84.7059
							156	86	85.8824
							156	88	88.2353
							156	90	90.5882
							156	92	91.7647
							156	94	94.1176
							156	96	96.4706
							156	98	98.8235
							156	100	100
							156	102	102.353
							156	104	104.706
							156	106	105.882
							156	108	108.235
							156	110	110.588
							156	112	111.765
							156	114	114.118
							156	116	116.471
							156	118	117.647
							156	120	120
							156	122	122.353
							156	124	124.706
							156	126	125.882
							156	128	128.235
							156	130	130.588
							156	132	131.765
							156	134	134.118
							156	136	136.471
							156	138	137.647
							156	140	140
							156	142	142.353
							156	144	144.706
							156	146	145.882
							156	148	148.235
							156	150	142.353
							156	152	130.588
							156	154	122.353
							156	156	117.647
							156	158	118.824
							156	160	107.059
							156	162	108.235
							156	164	109.412
							156	166	110.588
							156	168	111.765
							156	170	89.4118
							156	172	85.8824
							156	174	87.0588
							156	176	88.2353
							156	178	89.4118
							156	180	90.5882
							156	182	91.7647
							156	184	91.7647
							156	186	92.9412
							156	188	94.1176
							156	190	95.2941
							156	192	96.4706
							156	194	97.6471
							156	196	98.8235
							156	198	98.8235
							156	200	100
							156	202	101.176
							156	204	102.353
							156	206	103.529
							156	208	104.706
							156	210	104.706
							156	212	105.882
							156	214	107.059
							156	216	108.235
							156	218	109.412
							156	220	110.588
							156	222	111.765
							156	224	111.765
							156	226	112.941
							156	228	114.118
							156	230	115.294
							156	232	116.471
							156	234	117.647
							156	236	117.647
							156	238	118.824
							156	240	120
							156	242	121.176
							156	244	122.353
							156	246	123.529
							156	248	124.706
							156	250	124.706
							156	252	125.882
							156	254	127.059
							156	256	128.235
							156	258	129.412
							156	260	130.588
							156	262	130.588
							156	264	131.765
							156	266	132.941
							156	268	134.118
							156	270	135.294
							156	272	136.471
							156	274	137.647
							156	276	137.647
							156	278	138.824
							156	280	140
							156	282	141.176
							156	284	142.353
							156	286	143.529
							156	288	143.529
							156	290	144.706
							156	292	145.882
							156	294	147.059
							156	296	148.235
							156	298	149.412
							156	300	132.941
							156	302	122.353
							156	304	114.118
							156	306	134.118
							156	308	92.9412
							156	310	132.941
							156	312	132.941
							156	314	110.588
							156	316	68.2353
							156	318	69.4118
							156	320	128.235
							156	322	129.412
							156	324	128.235
							156	326	129.412
							156	328	131.765
							156	330	110.588
							156	332	110.588
							156	334	111.765
							156	336	112.941
							156	338	112.941
							156	340	112.941
							156	342	114.118
							156	344	115.294
							156	346	115.294
							156	348	116.471
							156	350	116.471
							168	0	0
							168	2	2.35294
							168	4	4.70588
							168	6	7.05882
							168	8	8.23529
							168	10	10.5882
							168	12	12.9412
							168	14	14.1176
							168	16	16.4706
							168	18	18.8235
							168	20	20
							168	22	22.3529
							168	24	24.7059
							168	26	27.0588
							168	28	28.2353
							168	30	30.5882
							168	32	32.9412
							168	34	34.1176
							168	36	36.4706
							168	38	38.8235
							168	40	40
							168	42	42.3529
							168	44	44.7059
							168	46	45.8824
							168	48	48.2353
							168	50	50.5882
							168	52	52.9412
							168	54	54.1176
							168	56	56.4706
							168	58	58.8235
							168	60	60
							168	62	62.3529
							168	64	64.7059
							168	66	65.8824
							168	68	68.2353
							168	70	70.5882
							168	72	72.9412
							168	74	74.1176
							168	76	76.4706
							168	78	78.8235
							168	80	80
							168	82	82.3529
							168	84	84.7059
							168	86	85.8824
							168	88	88.2353
							168	90	90.5882
							168	92	91.7647
							168	94	94.1176
							168	96	96.4706
							168	98	98.8235
							168	100	100
							168	102	102.353
							168	104	104.706
							168	106	105.882
							168	108	108.235
							168	110	110.588
							168	112	111.765
							168	114	114.118
							168	116	116.471
							168	118	117.647
							168	120	120
							168	122	122.353
							168	124	124.706
							168	126	125.882
							168	128	128.235
							168	130	130.588
							168	132	131.765
							168	134	134.118
							168	136	136.471
							168	138	137.647
							168	140	140
							168	142	142.353
							168	144	144.706
							168	146	145.882
							168	148	148.235
							168	150	150.588
							168	152	151.765
							168	154	154.118
							168	156	156.471
							168	158	157.647
							168	160	160
							168	162	151.765
							168	164	141.176
							168	166	132.941
							168	168	127.059
							168	170	128.235
							168	172	115.294
							168	174	116.471
							168	176	117.647
							168	178	118.824
							168	180	64.7059
							168	182	100
							168	184	91.7647
							168	186	92.9412
							168	188	94.1176
							168	190	95.2941
							168	192	96.4706
							168	194	97.6471
							168	196	98.8235
							168	198	98.8235
							168	200	100
							168	202	101.176
							168	204	102.353
							168	206	103.529
							168	208	104.706
							168	210	104.706
							168	212	105.882
							168	214	107.059
							168	216	108.235
							168	218	109.412
							168	220	110.588
							168	222	111.765
							168	224	111.765
							168	226	112.941
							168	228	114.118
							168	230	115.294
							168	232	116.471
							168	234	117.647
							168	236	118.824
							168	238	118.824
							168	240	120
							168	242	121.176
							168	244	122.353
							168	246	123.529
							168	248	124.706
							168	250	124.706
							168	252	125.882
							168	254	127.059
							168	256	128.235
							168	258	129.412
							168	260	130.588
							168	262	131.765
							168	264	131.765
							168	266	132.941
							168	268	134.118
							168	270	135.294
							168	272	136.471
							168	274	137.647
							168	276	137.647
							168	278	138.824
							168	280	140
							168	282	141.176
							168	284	142.353
							168	286	143.529
							168	288	144.706
							168	290	144.706
							168	292	145.882
							168	294	147.059
							168	296	148.235
							168	298	149.412
							168	300	150.588
							168	302	150.588
							168	304	151.765
							168	306	152.941
							168	308	154.118
							168	310	155.294
							168	312	156.471
							168	314	156.471
							168	316	157.647
							168	318	158.824
							168	320	160
							168	322	161.176
							168	324	162.353
							168	326	163.529
							168	328	163.529
							168	330	96.4706
							168	332	120
							168	334	104.706
							168	336	116.471
							168	338	149.412
							168	340	115.294
							168	342	96.4706
							168	344	145.882
							168	346	107.059
							168	348	138.824
							168	350	140
							180	0	0
							180	2	2.35294
							180	4	4.70588
							180	6	7.05882
							180	8	8.23529
							180	10	10.5882
							180	12	12.9412
							180	14	14.1176
							180	16	16.4706
							180	18	18.8235
							180	20	20
							180	22	22.3529
							180	24	24.7059
							180	26	27.0588
							180	28	28.2353
							180	30	30.5882
							180	32	32.9412
							180	34	34.1176
							180	36	36.4706
							180	38	38.8235
							180	40	40
							180	42	42.3529
							180	44	44.7059
							180	46	45.8824
							180	48	48.2353
							180	50	50.5882
							180	52	52.9412
							180	54	54.1176
							180	56	56.4706
							180	58	58.8235
							180	60	60
							180	62	62.3529
							180	64	64.7059
							180	66	65.8824
							180	68	68.2353
							180	70	70.5882
							180	72	72.9412
							180	74	74.1176
							180	76	76.4706
							180	78	78.8235
							180	80	80
							180	82	82.3529
							180	84	84.7059
							180	86	85.8824
							180	88	88.2353
							180	90	90.5882
							180	92	91.7647
							180	94	94.1176
							180	96	96.4706
							180	98	98.8235
							180	100	100
							180	102	102.353
							180	104	104.706
							180	106	105.882
							180	108	108.235
							180	110	110.588
							180	112	111.765
							180	114	114.118
							180	116	116.471
							180	118	118.824
							180	120	120
							180	122	122.353
							180	124	124.706
							180	126	125.882
							180	128	128.235
							180	130	130.588
							180	132	131.765
							180	134	134.118
							180	136	136.471
							180	138	137.647
							180	140	140
							180	142	142.353
							180	144	144.706
							180	146	145.882
							180	148	148.235
							180	150	150.588
							180	152	151.765
							180	154	154.118
							180	156	156.471
							180	158	157.647
							180	160	160
							180	162	162.353
							180	164	163.529
							180	166	165.882
							180	168	168.235
							180	170	170.588
							180	172	150.588
							180	174	145.882
							180	176	141.176
							180	178	134.118
							180	180	92.9412
							180	182	122.353
							180	184	122.353
							180	186	124.706
							180	188	125.882
							180	190	65.8824
							180	192	108.235
							180	194	97.6471
							180	196	98.8235
							180	198	98.8235
							180	200	100
							180	202	101.176
							180	204	102.353
							180	206	103.529
							180	208	104.706
							180	210	104.706
							180	212	105.882
							180	214	107.059
							180	216	108.235
							180	218	109.412
							180	220	110.588
							180	222	111.765
							180	224	111.765
							180	226	112.941
							180	228	114.118
							180	230	115.294
							180	232	116.471
							180	234	117.647
							180	236	118.824
							180	238	118.824
							180	240	120
							180	242	121.176
							180	244	122.353
							180	246	123.529
							180	248	124.706
							180	250	124.706
							180	252	125.882
							180	254	127.059
							180	256	128.235
							180	258	129.412
							180	260	130.588
							180	262	131.765
							180	264	131.765
							180	266	132.941
							180	268	134.118
							180	270	135.294
							180	272	136.471
							180	274	137.647
							180	276	137.647
							180	278	138.824
							180	280	140
							180	282	141.176
							180	284	142.353
							180	286	143.529
							180	288	144.706
							180	290	144.706
							180	292	145.882
							180	294	147.059
							180	296	148.235
							180	298	149.412
							180	300	150.588
							180	302	150.588
							180	304	151.765
							180	306	152.941
							180	308	154.118
							180	310	155.294
							180	312	156.471
							180	314	157.647
							180	316	157.647
							180	318	158.824
							180	320	160
							180	322	161.176
							180	324	162.353
							180	326	163.529
							180	328	163.529
							180	330	164.706
							180	332	165.882
							180	334	167.059
							180	336	168.235
							180	338	169.412
							180	340	170.588
							180	342	170.588
							180	344	171.765
							180	346	172.941
							180	348	174.118
							180	350	175.294

## Sheet: Fig.2d,f
D					F
PR(pps)	I(uA)	Spike Time (ms)			PR(pps)	I(uA)	Spike Time (ms)
250	58.5	150.949			100	96	150.569
250	58.5	166.963			100	96	160.604
250	58.5	182.998			100	96	170.603
250	58.5	199.013			100	96	180.603
250	58.5	215.018			100	96	190.603
250	58.5	231.02			100	96	200.603
250	58.5	247.02			100	96	210.603
250	58.5	263.02			100	96	220.602
250	58.5	279.021			100	96	230.602
250	58.5	295.021			100	96	240.602
250	58.5	311.021			100	96	250.602
250	58.5	327.021			100	96	260.602
250	58.5	343.021			100	96	270.602
250	58.5	359.021			100	96	280.602
250	58.5	375.021			100	96	290.602
250	58.5	391.021			100	96	300.602
250	58.5	407.021			100	96	310.602
250	58.5	423.021			100	96	320.602
250	58.5	439.021			100	96	330.602
250	58.5	455.021			100	96	340.602
250	58.5	471.021			100	96	350.602
250	58.5	487.021			100	96	360.602
250	58.5	503.021			100	96	370.602
250	58.5	519.021			100	96	380.602
250	58.5	535.021			100	96	390.602
250	58.5	551.021			100	96	400.602
250	58.5	567.021			100	96	410.602
250	58.5	583.021			100	96	420.602
250	58.5	599.021			100	96	430.602
250	58.5	615.021			100	96	440.602
250	58.5	631.021			100	96	450.602
250	58.5	647.021			100	96	460.602
250	58.5	663.021			100	96	470.602
250	58.5	679.021			100	96	480.602
250	58.5	695.021			100	96	490.602
250	58.5	711.021			100	96	500.602
250	58.5	727.021			100	96	510.602
250	58.5	743.021			100	96	520.602
250	58.5	759.021			100	96	530.602
250	58.5	775.021			100	96	540.602
250	58.5	791.021			100	96	550.602
250	58.5	807.021			100	96	560.602
250	58.5	823.021			100	96	570.602
250	58.5	839.021			100	96	580.602
250	58.5	855.021			100	96	590.602
250	58.5	871.021			100	96	600.602
250	58.5	887.021			100	96	610.602
250	58.5	903.021			100	96	620.602
250	58.5	919.021			100	96	630.602
250	58.5	935.021			100	96	640.602
250	58.5	951.021			100	96	650.602
250	58.5	967.021			100	96	660.602
250	58.5	983.021			100	96	670.602
250	58.5	999.021			100	96	680.602
250	58.5	1015.02			100	96	690.602
250	58.5	1031.02			100	96	700.602
250	58.5	1047.02			100	96	710.602
250	58.5	1063.02			100	96	720.602
250	58.5	1079.02			100	96	730.602
250	58.5	1095.02			100	96	740.602
250	58.5	1111.02			100	96	750.602
250	58.5	1127.02			100	96	760.602
250	58.5	1143.02			100	96	770.602
60	96	150.569			100	96	780.602
60	96	167.232			100	96	790.602
60	96	183.898			100	96	800.602
60	96	200.565			100	96	810.602
60	96	217.232			100	96	820.602
60	96	233.899			100	96	830.602
60	96	250.566			100	96	840.602
60	96	267.233			100	96	850.602
60	96	283.9			100	96	860.602
60	96	300.567			100	96	870.602
60	96	317.234			100	96	880.602
60	96	333.901			100	96	890.602
60	96	350.568			100	96	900.602
60	96	367.235			100	96	910.602
60	96	383.902			100	96	920.602
60	96	400.569			100	96	930.602
60	96	417.236			100	96	940.602
60	96	433.903			100	96	950.602
60	96	450.57			100	96	960.602
60	96	467.237			100	96	970.602
60	96	483.904			100	96	980.602
60	96	500.571			100	96	990.602
60	96	517.238			100	96	1000.6
60	96	533.905			100	96	1010.6
60	96	550.572			100	96	1020.6
60	96	567.239			100	96	1030.6
60	96	583.906			100	96	1040.6
60	96	600.573			100	96	1050.6
60	96	617.24			100	96	1060.6
60	96	633.907			100	96	1070.6
60	96	650.574			100	96	1080.6
60	96	667.241			100	96	1090.6
60	96	683.908			100	96	1100.6
60	96	700.575			100	96	1110.6
60	96	717.242			100	96	1120.6
60	96	733.909			100	96	1130.6
60	96	750.576			100	96	1140.6
60	96	767.243
60	96	783.91
60	96	800.577
60	96	817.244
60	96	833.911
60	96	850.578
60	96	867.245
60	96	883.912
60	96	900.579
60	96	917.246
60	96	933.913
60	96	950.58
60	96	967.247
60	96	983.914
60	96	1000.58
60	96	1017.25
60	96	1033.91
60	96	1050.58
60	96	1067.25
60	96	1083.92
60	96	1100.58
60	96	1117.25
60	96	1133.92
160	96	150.569
160	96	157.008
160	96	163.258
160	96	169.51
160	96	175.761
160	96	182.012
160	96	188.262
160	96	194.512
160	96	200.763
160	96	207.013
160	96	213.263
160	96	219.513
160	96	225.763
160	96	232.013
160	96	238.263
160	96	244.513
160	96	250.763
160	96	257.013
160	96	263.263
160	96	269.513
160	96	275.763
160	96	282.013
160	96	288.263
160	96	294.513
160	96	300.763
160	96	307.013
160	96	313.263
160	96	319.513
160	96	325.763
160	96	332.013
160	96	338.263
160	96	344.513
160	96	350.763
160	96	357.013
160	96	363.263
160	96	369.513
160	96	375.763
160	96	382.013
160	96	388.263
160	96	394.513
160	96	400.763
160	96	407.013
160	96	413.263
160	96	419.513
160	96	425.763
160	96	432.013
160	96	438.263
160	96	444.513
160	96	450.763
160	96	457.013
160	96	463.263
160	96	469.513
160	96	475.763
160	96	482.013
160	96	488.263
160	96	494.513
160	96	500.763
160	96	507.013
160	96	513.263
160	96	519.513
160	96	525.763
160	96	532.013
160	96	538.263
160	96	544.513
160	96	550.763
160	96	557.013
160	96	563.263
160	96	569.513
160	96	575.763
160	96	582.013
160	96	588.263
160	96	594.513
160	96	600.763
160	96	607.013
160	96	613.263
160	96	619.513
160	96	625.763
160	96	632.013
160	96	638.263
160	96	644.513
160	96	650.763
160	96	657.013
160	96	663.263
160	96	669.513
160	96	675.763
160	96	682.013
160	96	688.263
160	96	694.513
160	96	700.763
160	96	707.013
160	96	713.263
160	96	719.513
160	96	725.763
160	96	732.013
160	96	738.263
160	96	744.513
160	96	750.763
160	96	757.013
160	96	763.263
160	96	769.513
160	96	775.763
160	96	782.013
160	96	788.263
160	96	794.513
160	96	800.763
160	96	807.013
160	96	813.263
160	96	819.513
160	96	825.763
160	96	832.013
160	96	838.263
160	96	844.513
160	96	850.763
160	96	857.013
160	96	863.263
160	96	869.513
160	96	875.763
160	96	882.013
160	96	888.263
160	96	894.513
160	96	900.763
160	96	907.013
160	96	913.263
160	96	919.513
160	96	925.763
160	96	932.013
160	96	938.263
160	96	944.513
160	96	950.763
160	96	957.013
160	96	963.263
160	96	969.513
160	96	975.763
160	96	982.013
160	96	988.263
160	96	994.513
160	96	1000.76
160	96	1007.01
160	96	1013.26
160	96	1019.51
160	96	1025.76
160	96	1032.01
160	96	1038.26
160	96	1044.51
160	96	1050.76
160	96	1057.01
160	96	1063.26
160	96	1069.51
160	96	1075.76
160	96	1082.01
160	96	1088.26
160	96	1094.51
160	96	1100.76
160	96	1107.01
160	96	1113.26
160	96	1119.51
160	96	1125.76
160	96	1132.01
160	96	1138.26
160	96	1144.51
80	288	152.054
80	288	251.526
80	288	426.254
80	288	726.735
80	288	851.983
80	288	976.28
200	288	152.054
200	288	161.978
200	288	172.467

## Sheet: Fig.3
Subpanel	Source Data	Source Code					B	Histogram		C								D							E							E.1
A							PR(pps)	Spike Time (ms)		PR(pps)	p_{pxs}, I=27	p_{pxs}, I=36	p_{pxs}, I=54	p_{p|s}, I=27	p_{p|s}, I=36	p_{p|s}, I=54		I(uA)	S(sps)	PR(pps)	Avg F(sps)	SEM F(sps)	Pred(sps)		I(uA)	S(sps)	PR(pps)	Avg F(sps)	SEM F(sps)	Pred(sps)		I(uA)	S(sps)	PR(pps)	Avg F(sps)	SEM F(sps)	Pred(sps)
B							100	6.184		1	0.02	0.005	0.001	0.8	0.5	0.1		18	12.9412	0	12.9412	0.526134	0		49.5	0	0	0	0	0		276	0	0	0	0	0
C							100	2.889		2	0.04	0.01	0.002	0.8	0.5	0.1		18	12.9412	6	12.9412	0.526134	0.007128		49.5	0	4	0	0	0		276	0	4	4.70588	0	3.24
D							100	5.734		3	0.06	0.015	0.003	0.8	0.5	0.1		18	12.9412	12	12.9412	0.526134	0.028512		49.5	0	8	0	0	0		276	0	8	8.23529	0	7.76
E							100	3.156		4	0.08	0.02	0.004	0.8	0.5	0.1		18	12.9412	18	12.9412	0.526134	0.064152		49.5	0	12	0	0	0		276	0	12	12.9412	0	12
E.1							100	4.413		5	0.1	0.025	0.005	0.8	0.5	0.1		18	12.9412	24	12.9412	0.526134	0.114048		49.5	0	16	0	0	0		276	0	16	16.4706	0	16
							100	3.088		6	0.12	0.03	0.006	0.8	0.5	0.1		18	12.9412	30	12.9412	1.05227	0.1782		49.5	0	20	0	0	0		276	0	20	20	0	20
							100	5.708		7	0.14	0.035	0.007	0.8	0.5	0.1		18	12.9412	36	12.549	0.607527	0.256608		49.5	0	24	0	0	0		276	0	24	24.7059	0	24
							100	5.441		8	0.16	0.04	0.008	0.8	0.5	0.1		18	12.9412	42	13.3333	0.803682	0.174636		49.5	0	28	0	0	0		276	0	28	28.2353	1.77636e-15	28
							100	2.864		9	0.18	0.045	0.009	0.8	0.5	0.1		18	12.9412	48	12.549	0.803682	0.228096		49.5	0	32	0	0	0		276	0	32	32.9412	0	32
							100	3.892		10	0.2	0.05	0.01	0.8	0.5	0.1		18	12.9412	54	12.1569	1.09523	0.288684		49.5	0	36	0	0	0		276	0	36	36.4706	0	36
							100	7.989		11	0.22	0.055	0.011	0.8	0.5	0.1		18	12.9412	60	12.1569	1.32407	0.3564		49.5	0	40	0	0	0		276	0	40	40	0	40
							100	9.039		12	0.24	0.06	0.012	0.8	0.5	0.1		18	12.9412	66	12.9412	0.526134	0.431244		49.5	0	44	0	0	0		276	0	44	44.7059	0	44
							100	7.362		13	0.26	0.065	0.013	0.8	0.5	0.1		18	12.9412	72	11.7647	0.526134	0.513216		49.5	0	48	0	0	0		276	0	48	48.2353	0	48
							100	3.042		14	0.28	0.07	0.014	0.8	0.5	0.1		18	12.9412	78	13.3333	0.803682	0.602316		49.5	0	52	0	0	0		276	0	52	52.9412	3.55271e-15	52
							100	9.275		15	0.3	0.075	0.015	0.8	0.5	0.1		18	12.9412	84	12.1569	1.32407	0.465696		49.5	0	56	0	0	0		276	0	56	56.4706	3.55271e-15	56
							100	6.411		16	0.32	0.08	0.016	0.8	0.5	0.1		18	12.9412	90	13.3333	0.803682	0.5346		49.5	0	60	0	0	0		276	0	60	60	0	60
							100	8.547		17	0.34	0.085	0.017	0.8	0.5	0.1		18	12.9412	96	12.1569	1.32407	0.608256		49.5	0	64	0	0	0		276	0	64	64.7059	0	64
							100	8.015		18	0.36	0.09	0.018	0.8	0.5	0.1		18	12.9412	102	10.9804	1.32407	0.686664		49.5	0	68	0	0	0		276	0	68	68.2353	0	68
							100	6.705		19	0.38	0.095	0.019	0.8	0.5	0.1		18	12.9412	108	12.1569	0.607527	0.769824		49.5	0	72	0	0	0		276	0	72	71.7647	0	72
							100	0.335		20	0.4	0.1	0.02	0.8	0.5	0.1		18	12.9412	114	13.3333	0.803682	0.857736		49.5	0	76	0	0	0		276	0	76	76.4706	0	76
							100	3.555		21	0.42	0.105	0.021	0.8	0.5	0.1		18	12.9412	120	13.7255	1.32407	0.7128		49.5	0	80	0	0	0		276	0	80	80	0	80
							100	3.325		22	0.44	0.11	0.022	0.8	0.5	0.1		18	12.9412	126	11.7647	1.39202	0.785862		49.5	0	84	0	0	0		276	0	84	42.3529	0	84
							100	5.643		23	0.46	0.115	0.023	0.8	0.5	0.1		18	12.9412	132	10.9804	0.303763	0.862488		49.5	0	88	0	0	0		276	0	88	34.1176	0	17.6
							100	3.026		24	0.48	0.12	0.024	0.8	0.5	0.1		18	12.9412	138	12.1569	0.803682	0.942678		49.5	0	92	0	0	0		276	0	92	20	0	23
							100	7.337		25	0.5	0.125	0.025	0.8	0.5	0.1		18	12.9412	144	11.3725	0.303763	1.02643		49.5	0	96	0	0	0		276	0	96	22.3529	0	24
							100	0.495		26	0.52	0.13	0.026	0.8	0.5	0.1		18	12.9412	150	12.9412	1.39202	1.11375		49.5	0	100	0	0	0		276	0	100	40	0	25
							100	1.217		27	0.54	0.135	0.027	0.8	0.5	0.1		18	12.9412	156	13.7255	0.607527	1.20463		49.5	0	104	0	0	0		276	0	104	52.9412	3.55271e-15	34.6667
							100	9.421		28	0.56	0.14	0.028	0.8	0.5	0.1		18	12.9412	162	12.9412	9.72951e-16	1.03926		49.5	0	108	0	0	0		276	0	108	54.1176	3.55271e-15	36
							100	7.888		29	0.58	0.145	0.029	0.8	0.5	0.1		18	12.9412	168	12.1569	1.32407	1.11767		49.5	0	112	0	0	0		276	0	112	56.4706	3.55271e-15	37.3333
							100	7.51		30	0.6	0.15	0.03	0.8	0.5	0.1		18	12.9412	174	12.1569	1.60736	1.19893		49.5	0	116	0	0	0		276	0	116	58.8235	0	58
							100	9.364		31	0.62	0.155	0.031	0.8	0.5	0.1		18	12.9412	180	11.7647	0.526134	1.28304		49.5	0	120	0	0	0		276	0	120	60	0	60
							100	2.276		32	0.64	0.16	0.032	0.8	0.5	0.1		18	12.9412	186	10.9804	1.32407	1.37		49.5	0	124	0	0	0		276	0	124	62.3529	0	62
							100	2.967		33	0.66	0.165	0.033	0.8	0.5	0.1		18	12.9412	192	12.1569	1.09523	1.45981		49.5	0	128	0	0	0		276	0	128	64.7059	0	64
							100	4.896		34	0.68	0.17	0.034	0.8	0.5	0.1		18	12.9412	198	12.1569	0.803682	1.55248		49.5	0	132	0	0	0		276	0	132	65.8824	0	66
							100	5.995		35	0.7	0.175	0.035	0.8	0.5	0.1		18	12.9412	204	10.5882	1.05227	1.37333		49.5	0	136	1.17647	0	0		276	0	136	68.2353	0	68
							100	6.727		36	0.72	0.18	0.036	0.8	0.5	0.1		18	12.9412	210	12.549	0.607527	1.4553		49.5	0	140	1.17647	0	0		276	0	140	70.5882	0	70
							100	9.541		37	0.74	0.185	0.037	0.8	0.5	0.1		18	12.9412	216	12.549	0.803682	1.53965		49.5	0	144	1.17647	0	0		276	0	144	72.9412	0	72
							100	5.633		38	0.76	0.19	0.038	0.8	0.5	0.1		18	12.9412	222	10.5882	0.91129	1.62637		49.5	0	148	1.17647	0	0		276	0	148	74.1176	0	74
							100	8.944		39	0.78	0.195	0.039	0.8	0.5	0.1		18	12.9412	228	12.549	0.303763	1.71547		49.5	0	152	1.17647	0	0		276	0	152	76.4706	0	76
							100	6.255		40	0.8	0.2	0.04	0.8	0.5	0.1		18	12.9412	234	12.9412	0.526134	1.80695		49.5	0	156	1.17647	0	0		276	0	156	78.8235	0	78
							100	6.493		41	0.82	0.205	0.041	0.8	0.5	0.1		18	12.9412	240	13.7255	1.69128	1.62926		49.5	0	160	1.17647	0	0		276	0	160	80	0	80
							100	5		42	0.84	0.21	0.042	0.8	0.5	0.1		18	12.9412	246	11.7647	0.526134	1.71174		49.5	0	164	1.17647	0	0		276	0	164	82.3529	0	82
							100	4.32		43	0.86	0.215	0.043	0.8	0.5	0.1		18	12.9412	252	11.3725	1.60736	1.79626		49.5	0	168	1.17647	0	0		276	0	168	84.7059	0	84
							100	3.98		44	0.88	0.22	0.044	0.8	0.5	0.1		18	12.9412	258	11.3725	1.32407	1.88281		49.5	0	172	1.17647	0	0		276	0	172	85.8824	0	86
							100	1.039		45	0.9	0.225	0.045	0.8	0.5	0.1		18	12.9412	264	11.3725	0.803682	1.9714		49.5	0	176	1.17647	0	0		276	0	176	88.2353	0	88
							100	7.548		46	0.92	0.23	0.046	0.8	0.5	0.1		18	12.9412	270	11.7647	0.526134	2.06203		49.5	0	180	1.17647	0	0		276	0	180	90.5882	0	90
							100	3.072		47	0.94	0.235	0.047	0.8	0.5	0.1		18	12.9412	276	12.1569	0.803682	2.15469		49.5	0	184	1.17647	0	0		276	0	184	91.7647	0	92
							100	9.196		48	0.96	0.24	0.048	0.8	0.5	0.1		18	12.9412	282	10.1961	0.607527	1.96822		49.5	0	188	1.17647	0	0		276	0	188	94.1176	0	94
							100	5.054		49	0.98	0.245	0.049	0.8	0.5	0.1		18	12.9412	288	10.5882	0.526134	2.05286		49.5	0	192	1.17647	0	0		276	0	192	96.4706	0	96
							100	1.21		50	1	0.25	0.05	0.8	0.5	0.1		18	12.9412	294	11.3725	1.32407	2.13929		49.5	0	196	1.17647	0	0		276	0	196	98.8235	0	98
							100	5.305		51	1	0.255	0.051	0.8	0.5	0.1		18	12.9412	300	12.9412	0.91129	2.2275		49.5	0	200	1.17647	0	0		276	0	200	100	0	100
							100	6.246		52	1	0.26	0.052	0.8	0.5	0.1		18	12.9412	306	10.9804	1.69128	2.31749		49.5	0	204	3.52941	0	0		276	0	204	102.353	0	102
							100	5.308		53	1	0.265	0.053	0.8	0.5	0.1		18	12.9412	312	11.7647	1.39202	2.40926		49.5	0	208	4.70588	0	0		276	0	208	104.706	0	104
							100	3.55		54	1	0.27	0.054	0.8	0.5	0.1		18	12.9412	318	10.9804	0.607527	2.50282		49.5	0	212	4.70588	0	0		276	0	212	105.882	7.10543e-15	106
							100	9.1		55	1	0.275	0.055	0.8	0.5	0.1		18	12.9412	324	11.3725	0.607527	2.30947		49.5	0	216	4.70588	0	0		276	0	216	108.235	7.10543e-15	108
							100	1.56		56	1	0.28	0.056	0.8	0.5	0.1		18	12.9412	330	10.9804	0.303763	2.3958		49.5	0	220	3.52941	0	0		276	0	220	110.588	0	110
							100	4.153		57	1	0.285	0.057	0.8	0.5	0.1		18	12.9412	336	10.1961	1.32407	2.48371		49.5	0	224	3.52941	0	0		276	0	224	111.765	7.10543e-15	112
							100	4.14		58	1	0.29	0.058	0.8	0.5	0.1		18	12.9412	342	12.549	1.09523	2.57321		49.5	0	228	32.9412	0	0		276	0	228	114.118	0	114
							100	6.371		59	1	0.295	0.059	0.8	0.5	0.1		18	12.9412	348	13.7255	1.09523	2.66429		49.5	0	232	35.2941	0	0		276	0	232	116.471	0	116
							100	7.842		60	1	0.3	0.06	0.8	0.5	0.1		27	12.9412	0	12.9412	0.526134	0		49.5	0	236	32.9412	0	37.4068		276	0	236	117.647	0	118
							100	2.527		61	1	0.305	0.061	0.8	0.5	0.1		27	12.9412	6	12.9412	0.526134	0.021384		49.5	0	240	35.2941	0	37.1444		276	0	240	120	0	120
							100	4.849		62	1	0.31	0.062	0.8	0.5	0.1		27	12.9412	12	12.9412	0.526134	0.085536		49.5	0	244	31.7647	0	36.9309		276	0	244	122.353	7.10543e-15	65.8111
							100	1.232		63	1	0.315	0.063	0.8	0.5	0.1		27	12.9412	18	14.902	1.09523	0.192456		49.5	0	248	34.1176	0	36.7607		276	0	248	123.529	0	15.1099
							100	8.973		64	1	0.32	0.064	0.8	0.5	0.1		27	12.9412	24	12.9412	0.526134	0.342144		49.5	0	252	36.4706	0	36.6291		276	0	252	4.70588	0	5.04628
							100	1.993		65	1	0.325	0.065	0.8	0.5	0.1		27	12.9412	30	13.3333	1.09523	0.5346		49.5	0	256	36.4706	0	36.532		276	0	256	3.52941	2.22045e-16	2.28174
							100	7.523		66	1	0.33	0.066	0.8	0.5	0.1		27	12.9412	36	14.902	1.09523	0.769824		49.5	0	260	37.6471	0	36.4659		276	0	260	3.52941	2.22045e-16	1.24114
							100	8.82		67	1	0.335	0.067	0.8	0.5	0.1		27	12.9412	42	13.3333	0.803682	0.523908		49.5	0	264	37.6471	0	36.4278		276	0	264	1.17647	0	0.761379
							100	8.689		68	1	0.34	0.068	0.8	0.5	0.1		27	12.9412	48	12.1569	1.09523	0.684288		49.5	0	268	38.8235	0	36.415		276	0	268	1.17647	0	0.507823
							100	1.327		69	1	0.345	0.069	0.8	0.5	0.1		27	12.9412	54	14.5098	1.60736	0.866052		49.5	0	272	38.8235	0	36.4253		276	0	272	2.35294	0	0.360119
							100	7.27		70	1	0.35	0.07	0.8	0.5	0.1		27	12.9412	60	14.1176	1.05227	1.0692		49.5	0	276	40	0	36.5044		276	0	276	1.17647	0	0.267593
							100	4.909		71	1	0.355	0.071	0.8	0.5	0.1		27	12.9412	66	14.1176	0.526134	1.20256		49.5	0	280	40	0	37.1482		276	0	280	1.17647	0	0.206278
							100	4.699		72	1	0.36	0.072	0.8	0.5	0.1		27	12.9412	72	13.7255	1.09523	1.20475		49.5	0	284	41.1765	0	37.7952		276	0	284	1.17647	0	0.163788
							100	1.34		73	1	0.365	0.073	0.8	0.5	0.1		27	12.9412	78	13.7255	0.607527	1.24699		49.5	0	288	40	0	38.4455		276	0	288	1.17647	0	0.13325
							100	6.922		74	1	0.37	0.074	0.8	0.5	0.1		27	12.9412	84	13.3333	1.51882	1.39709		49.5	0	292	41.1765	0	39.099		276	0	292	1.17647	0	0.110629
							100	8.562		75	1	0.375	0.075	0.8	0.5	0.1		27	12.9412	90	16.0784	1.69128	1.6038		49.5	0	296	40	0	39.7559		276	0	296	1.17647	0	0.0934414
							100	8.558		76	1	0.38	0.076	0.8	0.5	0.1		27	12.9412	96	12.549	1.32407	1.82477		49.5	0	300	40	0	40.416		276	0	300	1.17647	0	0.080095
							100	7.888		77	1	0.385	0.077	0.8	0.5	0.1		27	12.9412	102	12.549	1.21505	2.05999		49.5	0	304	38.8235	0	40.9551		276	0	304	1.17647	0	0.0695357
							100	7.355		78	1	0.39	0.078	0.8	0.5	0.1		27	12.9412	108	14.5098	1.09523	2.11362		49.5	0	308	41.1765	0	40.7389		276	0	308	1.17647	0	0.0610441
							100	3.02		79	1	0.395	0.079	0.8	0.5	0.1		27	12.9412	114	14.5098	0.607527	2.11012		49.5	0	312	42.3529	0	40.5564		276	0	312	1.17647	0	0.0541169
							100	6.932		80	1	0.4	0.08	0.8	0.5	0.1		27	12.9412	120	15.2941	0.91129	2.1384		49.5	0	316	42.3529	0	40.4045		276	0	316	1.17647	0	0.0483937
							100	4.917		81	1	0.405	0.081	0.8	0.5	0.1		27	12.9412	126	14.902	1.84772	2.35759		49.5	0	320	41.1765	0	40.2804		276	0	320	1.17647	0	0.0436116
							100	2.939		82	1	0.41	0.082	0.8	0.5	0.1		27	12.9412	132	13.7255	1.09523	2.58746		49.5	0	324	37.6471	0	40.1818		276	0	324	1.17647	0	0.0395754
							100	2.739		83	1	0.415	0.083	0.8	0.5	0.1		27	12.9412	138	16.0784	1.09523	2.82803		49.5	0	328	41.1765	0	40.1066		276	0	328	1.17647	0	0.0361374
							100	0.301		84	1	0.42	0.084	0.8	0.5	0.1		27	12.9412	144	14.5098	1.60736	3.0793		49.5	0	332	40	0	40.0528		276	0	332	1.17647	0	0.0331848
							100	4.638		85	1	0.425	0.085	0.8	0.5	0.1		27	12.9412	150	14.1176	0.526134	3.0373		49.5	0	336	42.3529	0	40.0189		276	0	336	1.17647	0	0.0306301
							100	8.937		86	1	0.43	0.086	0.8	0.5	0.1		27	12.9412	156	14.902	1.09523	3.03065		49.5	0	340	42.3529	0	40.0033		276	0	340	1.17647	0	0.0284044
							100	1.663		87	1	0.435	0.087	0.8	0.5	0.1		27	12.9412	162	16.0784	1.09523	3.11779		49.5	0	344	43.5294	0	40.0047		276	0	344	1.17647	0	0.0264532
							100	3.065		88	1	0.44	0.088	0.8	0.5	0.1		27	12.9412	168	15.6863	1.60736	3.35301		49.5	0	348	43.5294	0	40.4942		276	0	348	1.17647	0	0.0247329
							100	1.338		89	1	0.445	0.089	0.8	0.5	0.1		27	12.9412	174	14.902	1.69128	3.59679		108	0	0	0	0	0		276	5.88235	0	-0.561497	1.34138	0
							100	8.424		90	1	0.45	0.09	0.8	0.5	0.1		27	12.9412	180	15.6863	1.32407	3.84912		108	0	4	4.70588	0	3.24		276	5.88235	4	2.26203	1.2671	2.14265
							100	8.287		91	1	0.455	0.091	0.8	0.5	0.1		27	12.9412	186	11.7647	1.39202	4.00234		108	0	8	8.23529	0	7.76		276	5.88235	8	4.37968	1.19977	4.2853
							100	8.834		92	1	0.46	0.092	0.8	0.5	0.1		27	12.9412	192	15.2941	2.10453	3.96601		108	0	12	12.9412	0	12		276	5.88235	12	6.02674	1.51578	6.42795
							100	7.275		93	1	0.465	0.093	0.8	0.5	0.1		27	12.9412	198	15.6863	0.803682	3.95739		108	0	16	16.4706	0	16		276	5.88235	16	7.4385	1.36186	8.5706
							100	7.081		94	1	0.47	0.094	0.8	0.5	0.1		27	12.9412	204	15.6863	1.09523	4.11998		108	0	20	20	0	20		276	5.88235	20	8.61497	1.14063	10.7132
							100	8.28		95	1	0.475	0.095	0.8	0.5	0.1		27	12.9412	210	16.4706	0.91129	4.3659		108	0	24	24.7059	0	24		276	5.88235	24	12.615	1.36186	14.2184
							100	2.317		96	1	0.48	0.096	0.8	0.5	0.1		27	12.9412	216	14.5098	1.32407	4.61894		108	0	28	28.2353	1.77636e-15	28		276	5.88235	28	14.7326	1.34138	17.7235
							100	0.774		97	1	0.485	0.097	0.8	0.5	0.1		27	12.9412	222	14.5098	1.09523	4.87912		108	0	32	32.9412	0	32		276	5.88235	32	19.2032	0.685994	21.2287
							100	5.407		98	1	0.49	0.098	0.8	0.5	0.1		27	12.9412	228	16.0784	0.803682	4.93003		108	0	36	36.4706	0	36		276	5.88235	36	20.615	0.83189	24.7338
							100	8.448		99	1	0.495	0.099	0.8	0.5	0.1		27	12.9412	234	16.4706	1.39202	4.89725		108	0	40	40	0	40		276	5.88235	40	25.7914	1.76862	28.239
							100	6.395		100	1	0.5	0.1	0.8	0.5	0.1		27	12.9412	240	16.8627	1.21505	4.88777		108	0	44	44.7059	0	44		276	5.88235	44	31.2032	1.78421	31.7441
							100	0.301		101	1	0.505	0.101	0.8	0.5	0.1		27	12.9412	246	16.0784	1.69128	5.13521		108	0	48	48.2353	0	48		276	5.88235	48	34.4973	1.63863	35.2492
							100	4.872		102	1	0.51	0.102	0.8	0.5	0.1		27	12.9412	252	14.5098	1.84772	5.38877		108	0	52	52.9412	3.55271e-15	52		276	5.88235	52	37.3209	1.94741	38.7544
							100	8.759		103	1	0.515	0.103	0.8	0.5	0.1		27	12.9412	258	15.2941	1.39202	5.64843		108	0	56	56.4706	3.55271e-15	56		276	5.88235	56	41.0856	1.37199	42.2595
							100	5.94		104	1	0.52	0.104	0.8	0.5	0.1		27	12.9412	264	16.4706	1.05227	5.9142		108	0	60	60	0	60		276	5.88235	60	42.0267	2.5342	45.7647
							100	8.798		105	1	0.525	0.105	0.8	0.5	0.1		27	12.9412	270	16.0784	1.69128	5.86028		108	0	64	64.7059	0	64		276	5.88235	64	46.7326	1.83771	49.2698
							100	2.617		106	1	0.53	0.106	0.8	0.5	0.1		27	12.9412	276	15.6863	0.803682	5.82993		108	0	68	68.2353	0	68		276	5.88235	68	45.3209	0.644379	52.7749
							100	8.385		107	1	0.535	0.107	0.8	0.5	0.1		27	12.9412	282	14.5098	1.60736	5.90466		108	0	72	72.9412	0	72		276	5.88235	72	42.9679	3.93722	56.2801
							100	7.627		108	1	0.54	0.108	0.8	0.5	0.1		27	12.9412	288	14.1176	0.91129	6.15859		108	0	76	76.4706	0	76		276	5.88235	76	45.3209	1.05227	52.7837
							100	3.592		109	1	0.545	0.109	0.8	0.5	0.1		27	12.9412	294	15.2941	0.91129	6.41787		108	0	80	80	0	80		276	5.88235	80	41.3209	2.12417	41.2429
							100	2.82		110	1	0.55	0.11	0.8	0.5	0.1		27	12.9412	300	16.4706	0.91129	6.6825		108	0	84	84.7059	0	84		276	5.88235	84	37.7914	4.58069	34.6231
							100	7.411		111	1	0.555	0.111	0.8	0.5	0.1		27	12.9412	306	14.1176	1.5784	6.84062		108	0	88	88.2353	0	88		276	5.88235	88	22.7326	1.01204	30.3898
							100	1.713		112	1	0.56	0.112	0.8	0.5	0.1		27	12.9412	312	15.2941	1.05227	6.79208		108	0	92	91.7647	0	92		276	5.88235	92	20.8503	1.41176	31.6554
							100	6.588		113	1	0.565	0.113	0.8	0.5	0.1		27	12.9412	318	15.6863	0.803682	6.7635		108	0	96	96.4706	0	96		276	5.88235	96	21.0856	1.80733	33.328
							100	5.569		114	1	0.57	0.114	0.8	0.5	0.1		27	12.9412	324	16.0784	2.37247	6.92842		108	0	100	100	0	100		276	5.88235	100	22.262	1.09101	35.0005
							100	2.362		115	1	0.575	0.115	0.8	0.5	0.1		27	12.9412	330	15.2941	1.897	7.1874		108	0	104	104.706	0	104		276	5.88235	104	26.9679	1.51578	36.673
							100	1.347		116	1	0.58	0.116	0.8	0.5	0.1		27	12.9412	336	15.6863	2.43011	7.45114		108	0	108	108.235	7.10543e-15	108		276	5.88235	108	31.9091	0.88039	38.3455
							100	3.913		117	1	0.585	0.117	0.8	0.5	0.1		27	12.9412	342	17.6471	1.39202	7.71962		108	0	112	111.765	7.10543e-15	112		276	5.88235	112	30.9679	1.79965	40.018
							100	5.054		118	1	0.59	0.118	0.8	0.5	0.1		27	12.9412	348	16.4706	1.05227	7.76944		108	0	116	116.471	0	116		276	5.88235	116	38.7326	1.32058	41.6906
							100	5.381		119	1	0.595	0.119	0.8	0.5	0.1		36	12.9412	0	12.9412	0.526134	0		108	0	120	120	0	120		276	5.88235	120	40.1444	1.76862	43.3631
							100	5.169		120	1	0.6	0.12	0.8	0.5	0.1		36	12.9412	6	12.9412	0.526134	0.442131		108	0	124	124.706	0	124		276	5.88235	124	38.4973	2.05125	45.0356
							100	6.125		121	1	0.605	0.121	0.8	0.5	0.1		36	12.9412	12	13.3333	0.303763	0.884261		108	0	128	128.235	0	128		276	5.88235	128	44.1444	2.00346	46.7081
							100	6.901		122	1	0.61	0.122	0.8	0.5	0.1		36	12.9412	18	14.902	1.32407	1.32639		108	0	132	131.765	0	132		276	5.88235	132	47.6738	1.23389	48.3806
							100	9.369		123	1	0.615	0.123	0.8	0.5	0.1		36	12.9412	24	13.7255	0.303763	1.76852		108	0	136	136.471	0	136		276	5.88235	136	47.4385	2.24456	50.0531
							100	1.972		124	1	0.62	0.124	0.8	0.5	0.1		36	12.9412	30	13.7255	0.803682	2.21065		108	0	140	140	0	140		276	5.88235	140	45.0856	4.19919	51.7257
							100	2.89		125	1	0.625	0.125	0.8	0.5	0.1		36	12.9412	36	16.4706	1.39202	2.46972		108	0	144	144.706	0	144		276	5.88235	144	48.8503	4.70588	53.3982
							100	8.686		126	1	0.63	0.126	0.8	0.5	0.1		36	12.9412	42	14.902	0.803682	2.77231		108	0	148	148.235	0	148		276	5.88235	148	48.1444	5.63725	55.0707
							100	5.923		127	1	0.635	0.127	0.8	0.5	0.1		36	12.9412	48	13.7255	0.803682	3.11813		108	0	152	151.765	0	152		276	5.88235	152	60.1444	1.2671	56.7134
							100	2.975		128	1	0.64	0.128	0.8	0.5	0.1		36	12.9412	54	17.2549	2.19047	3.53145		108	0	156	156.471	0	156		276	5.88235	156	61.3209	2.18836	57.9357
							100	6.773		129	1	0.645	0.129	0.8	0.5	0.1		36	12.9412	60	16.0784	1.32407	4.00546		108	0	160	160	0	160		276	5.88235	160	60.8503	2.89134	58.215
							100	5.726		130	1	0.65	0.13	0.8	0.5	0.1		36	12.9412	66	18.8235	1.5784	4.42624		108	0	164	163.529	0	164		276	5.88235	164	59.4385	5.3267	57.2464
							100	7.827		131	1	0.655	0.131	0.8	0.5	0.1		36	12.9412	72	16.4706	1.5784	4.63655		108	0	168	168.235	0	168		276	5.88235	168	51.6738	5.93622	55.0281
							100	6.567		132	1	0.66	0.132	0.8	0.5	0.1		36	12.9412	78	18.4314	0.303763	4.89539		108	0	172	171.765	0	172		276	5.88235	172	55.4385	8.17287	51.8253
							100	5.644		133	1	0.665	0.133	0.8	0.5	0.1		36	12.9412	84	16.4706	1.82258	5.192		108	0	176	176.471	0	176		276	5.88235	176	54.7326	3.17865	47.849
							100	1.409		134	1	0.67	0.134	0.8	0.5	0.1		36	12.9412	90	18.0392	1.51882	5.52054		108	0	180	180	0	180		276	5.88235	180	57.3209	12.7548	43.4611
							100	6.147		135	1	0.675	0.135	0.8	0.5	0.1		36	12.9412	96	15.6863	0.803682	5.87758		108	0	184	183.529	0	184		276	5.88235	184	41.0856	12.9764	38.9757
							100	9.66		136	1	0.68	0.136	0.8	0.5	0.1		36	12.9412	102	16.4706	0.526134	6.31731		108	0	188	169.412	0	163.449		276	5.88235	188	47.9091	14.8133	34.6225
							100	4.681		137	1	0.685	0.137	0.8	0.5	0.1		36	12.9412	108	19.2157	1.60736	6.89943		108	0	192	154.118	0	143.792		276	5.88235	192	46.4973	14.8161	30.5445
							100	4.025		138	1	0.69	0.138	0.8	0.5	0.1		36	12.9412	114	16.8627	0.607527	7.51481		108	0	196	147.059	0	129.563		276	5.88235	196	28.8503	15.9367	26.8146
							100	7.242		139	1	0.695	0.139	0.8	0.5	0.1		36	12.9412	120	18.0392	1.09523	7.75042		108	0	200	134.118	0	118.823		276	5.88235	200	21.3209	8.99519	23.4561
							100	3.612		140	1	0.7	0.14	0.8	0.5	0.1		36	12.9412	126	18.4314	2.19047	8.00261		108	0	204	136.471	0	110.455		276	5.88235	204	15.4385	7.04508	20.462
							100	8.409		141	1	0.705	0.141	0.8	0.5	0.1		36	12.9412	132	19.2157	1.09523	8.28864		108	0	208	138.824	0	104		276	5.88235	208	7.20321	4.44264	17.808
							100	3.974		142	1	0.71	0.142	0.8	0.5	0.1		36	12.9412	138	20.7843	1.09523	8.60345		108	0	212	105.882	7.10543e-15	106		276	5.88235	212	14.4973	11.8374	15.4624
							100	5.314		143	1	0.715	0.143	0.8	0.5	0.1		36	12.9412	144	17.2549	1.21505	8.94357		108	0	216	108.235	7.10543e-15	108		276	5.88235	216	9.08556	3.51763	13.3909
							100	2.776		144	1	0.72	0.144	0.8	0.5	0.1		36	12.9412	150	18.0392	1.09523	9.30691		108	0	220	110.588	0	110		276	5.88235	220	41.0856	15.387	11.5606
							100	0.328		145	1	0.725	0.145	0.8	0.5	0.1		36	12.9412	156	20.7843	1.21505	9.94308		108	0	224	111.765	7.10543e-15	112		276	5.88235	224	12.3797	2.97626	9.94075
							100	9.55		146	1	0.73	0.146	0.8	0.5	0.1		36	12.9412	162	20.7843	2.12634	10.6042		108	0	228	114.118	0	114		276	5.88235	228	18.7326	3.14802	8.5041
							100	7.665		147	1	0.735	0.147	0.8	0.5	0.1		36	12.9412	168	21.5686	0.803682	11		108	0	232	116.471	0	116		276	5.88235	232	13.3209	7.17936	7.2266
							100	1.556		148	1	0.74	0.148	0.8	0.5	0.1		36	12.9412	174	22.7451	1.69128	11.2433		108	0	236	118.824	0	118		276	5.88235	236	6.96791	1.84522	6.08739
							100	5.81		149	1	0.745	0.149	0.8	0.5	0.1		36	12.9412	180	21.9608	0.803682	11.5163		108	0	240	120	0	120		276	5.88235	240	3.90909	3.16556	5.06849
							100	8.786		150	1	0.75	0.15	0.8	0.5	0.1		36	12.9412	186	20.3922	1.32407	11.8152		108	0	244	122.353	7.10543e-15	122		276	5.88235	244	3.6738	2.82353	4.15441
							100	1.419		151	1	0.755	0.151	0.8	0.5	0.1		36	12.9412	192	19.2157	1.21505	11.171		108	0	248	124.706	0	124		276	5.88235	248	2.02674	2.98555	3.33192
							100	9.638		152	1	0.76	0.152	0.8	0.5	0.1		36	12.9412	198	23.9216	1.32407	11.4825		108	0	252	125.882	7.10543e-15	126		276	5.88235	252	-1.97326	0.864526	2.58964
							100	0.527		153	1	0.765	0.153	0.8	0.5	0.1		36	12.9412	204	23.1373	1.32407	11.9979		108	0	256	128.235	0	128		276	5.88235	256	-1.73797	0.984306	1.91781
							100	7.926		154	1	0.77	0.154	0.8	0.5	0.1		36	12.9412	210	24.7059	1.05227	12.6239		108	0	260	130.588	0	130		276	5.88235	260	-3.38503	0.797921	1.30805
							100	0.301		155	1	0.775	0.155	0.8	0.5	0.1		36	12.9412	216	22.3529	2.92939	13.1423		108	0	264	131.765	0	132		276	5.88235	264	-4.5615	0.470588	0.753127
							100	4.228		156	1	0.78	0.156	0.8	0.5	0.1		36	12.9412	222	23.9216	2.69991	13.3567		108	0	268	134.118	0	134		276	5.88235	268	-4.79679	0.288175	0.246817
							100	8.651		157	1	0.785	0.157	0.8	0.5	0.1		36	12.9412	228	21.5686	1.60736	13.595		108	0	272	136.471	0	136		276	5.88235	272	-4.5615	0.288175	-0.21628
							100	0.411		158	1	0.79	0.158	0.8	0.5	0.1		36	12.9412	234	22.7451	1.32407	13.8546		108	0	276	137.647	0	138		276	5.88235	276	-5.03209	0.235294	-0.640846
							100	6.899		159	1	0.795	0.159	0.8	0.5	0.1		36	12.9412	240	21.9608	0.803682	14.0329		108	0	280	140	0	140		276	5.88235	280	-5.03209	0.235294	-1.03096
							100	5.365		160	1	0.8	0.16	0.8	0.5	0.1		36	12.9412	246	23.9216	1.69128	14.0139		108	0	284	142.353	0	142		276	5.88235	284	-4.79679	0.288175	-1.39017
							100	5.2		161	1	0.805	0.161	0.8	0.5	0.1		36	12.9412	252	21.5686	0.303763	14.1107		108	0	288	144.706	0	144		276	5.88235	288	-5.03209	0.235294	-1.72161
							100	7.627		162	1	0.81	0.162	0.8	0.5	0.1		36	12.9412	258	22.7451	1.32407	14.4107		108	0	292	145.882	0	146		276	5.88235	292	-5.03209	0.235294	-2.02799
							100	0.695		163	1	0.815	0.163	0.8	0.5	0.1		36	12.9412	264	22.7451	2.12634	14.7107		108	0	296	148.235	0	148		276	5.88235	296	-5.03209	0.235294	-2.31173
							100	0.301		164	1	0.82	0.164	0.8	0.5	0.1		36	12.9412	270	24.7059	1.05227	14.6248		108	0	300	150.588	0	150		276	5.88235	300	-5.03209	0.235294	-2.57496
							100	8.639		165	1	0.825	0.165	0.8	0.5	0.1		36	12.9412	276	24.3137	0.607527	14.5386		108	0	304	151.765	0	152		276	5.88235	304	-5.03209	0.235294	-2.81954
							100	5.898		166	1	0.83	0.166	0.8	0.5	0.1		36	12.9412	282	23.5294	0.526134	14.4722		108	0	308	154.118	0	154		276	5.88235	308	-5.26738	0	-3.04716
							100	1.215		167	1	0.835	0.167	0.8	0.5	0.1		36	12.9412	288	22.7451	1.32407	14.4229		108	0	312	156.471	0	156		276	5.88235	312	-5.26738	0	-3.2593
							100	2.045		168	1	0.84	0.168	0.8	0.5	0.1		36	12.9412	294	25.4902	1.32407	14.3886		108	0	316	157.647	0	158		276	5.88235	316	-5.26738	0	-3.45728
							100	1.977		169	1	0.845	0.169	0.8	0.5	0.1		36	12.9412	300	23.5294	0.91129	14.3678		108	0	320	160	0	160		276	5.88235	320	-5.26738	0	-3.64229
							100	2.054		170	1	0.85	0.17	0.8	0.5	0.1		36	12.9412	306	24.7059	1.82258	14.6249		108	0	324	162.353	0	162		276	5.88235	324	-5.26738	0	-3.81539
							100	3.429		171	1	0.855	0.171	0.8	0.5	0.1		36	12.9412	312	24.3137	0.803682	14.8821		108	0	328	163.529	0	164		276	5.88235	328	-5.26738	0	-3.97753
							100	3.691		172	1	0.86	0.172	0.8	0.5	0.1		36	12.9412	318	25.4902	1.32407	14.9225		108	0	332	165.882	0	166		276	5.88235	332	-5.26738	0	-4.12958
							100	2.63		173	1	0.865	0.173	0.8	0.5	0.1		36	12.9412	324	25.098	1.60736	14.8389		108	0	336	168.235	0	168		276	5.88235	336	-5.26738	0	-4.2723
							100	3.014		174	1	0.87	0.174	0.8	0.5	0.1		36	12.9412	330	25.4902	2.89772	14.7709		108	0	340	170.588	0	170		276	5.88235	340	-5.50267	0.235294	-4.40641
							100	1.076		175	1	0.875	0.175	0.8	0.5	0.1		36	12.9412	336	23.9216	1.21505	14.7167		108	0	344	171.765	0	172		276	5.88235	344	-5.73797	0.288175	-4.53252
							100	3.707		176	1	0.88	0.176	0.8	0.5	0.1		36	12.9412	342	24.7059	0.91129	14.6746		108	0	348	174.118	0	174		276	5.88235	348	-5.73797	0.288175	-4.65123
							100	6.438		177	1	0.885	0.177	0.8	0.5	0.1		36	12.9412	348	27.0588	1.39202	14.6435		360	0	0	0	0	0		276	13.4118	0	0.224599	0.599885	0
							100	6.259		178	1	0.89	0.178	0.8	0.5	0.1		40.5	12.9412	0	12.9412	0.526134	0		360	0	4	0	0	0		276	13.4118	4	0.930481	0.644379	0.863608
							100	3.9		179	1	0.895	0.179	0.8	0.5	0.1		40.5	12.9412	6	12.549	0.303763	0.708355		360	0	8	0	0	0		276	13.4118	8	2.34225	0.576351	1.72722
							100	7.848		180	1	0.9	0.18	0.8	0.5	0.1		40.5	12.9412	12	13.3333	0.303763	1.41671		360	0	12	0	0	0		276	13.4118	12	2.57754	0.797921	2.59082
							100	3.541		181	1	0.905	0.181	0.8	0.5	0.1		40.5	12.9412	18	15.2941	1.39202	2.12506		360	0	16	0	0	0		276	13.4118	16	3.28342	1.17647	3.45443
							100	2.86		182	1	0.91	0.182	0.8	0.5	0.1		40.5	12.9412	24	14.1176	0.526134	2.83342		360	0	20	0	0	0		276	13.4118	20	4.2246	0.864526	4.31804
							100	1.654		183	1	0.915	0.183	0.8	0.5	0.1		40.5	12.9412	30	15.6863	0.803682	3.54177		360	0	24	0	0	0		276	13.4118	24	4.2246	0.440195	5.18165
							100	8.504		184	1	0.92	0.184	0.8	0.5	0.1		40.5	12.9412	36	18.8235	1.39202	4.89918		360	0	28	0	0	0		276	13.4118	28	4.69519	1.01204	6.04525
							100	4.745		185	1	0.925	0.185	0.8	0.5	0.1		40.5	12.9412	42	16.4706	0.91129	7.8998		360	0	32	0	0	0		276	13.4118	32	5.16578	0.955769	6.90886
							100	5.671		186	1	0.93	0.186	0.8	0.5	0.1		40.5	12.9412	48	16.0784	1.32407	9.59443		360	0	36	0	0	0		276	13.4118	36	8.69519	0.470588	9.86038
							100	2.627		187	1	0.935	0.187	0.8	0.5	0.1		40.5	12.9412	54	20	1.39202	10.6123		360	0	40	0	0	0		276	13.4118	40	12.6952	1.05227	12.8119
							100	1.908		188	1	0.94	0.188	0.8	0.5	0.1		40.5	12.9412	60	19.6078	1.32407	11.8123		360	0	44	0	0	0		276	13.4118	44	12.4599	1.72103	15.7634
							100	8.48		189	1	0.945	0.189	0.8	0.5	0.1		40.5	12.9412	66	22.7451	1.32407	13.0123		360	0	48	0	0	0		276	13.4118	48	15.5187	1.1527	18.7149
							100	8.754		190	1	0.95	0.19	0.8	0.5	0.1		40.5	12.9412	72	19.6078	0.803682	13.6241		360	0	52	0	0	0		276	13.4118	52	19.2834	2.48455	21.6664
							100	0.562		191	1	0.955	0.191	0.8	0.5	0.1		40.5	12.9412	78	20.3922	1.32407	13.3744		360	0	56	0	0	0		276	13.4118	56	23.754	1.42153	24.618
							100	6.963		192	1	0.96	0.192	0.8	0.5	0.1		40.5	12.9412	84	19.2157	1.32407	13.3328		360	0	60	0	0	0		276	13.4118	60	25.4011	2.21352	27.5695
							100	7.347		193	1	0.965	0.193	0.8	0.5	0.1		40.5	12.9412	90	21.1765	1.39202	13.4224		360	0	64	0	0	0		276	13.4118	64	24.4599	1.53393	30.521
							100	5.95		194	1	0.97	0.194	0.8	0.5	0.1		40.5	12.9412	96	19.6078	0.803682	13.6		360	0	68	0	0	0		276	13.4118	68	31.754	2.18203	22.6731
							100	1.395		195	1	0.975	0.195	0.8	0.5	0.1		40.5	12.9412	102	20	0.526134	13.8397		360	0	72	0	0	0		276	13.4118	72	26.107	1.68855	16.1862
							100	5.027		196	1	0.98	0.196	0.8	0.5	0.1		40.5	12.9412	108	24.3137	2.59536	14.2123		360	0	76	0	0	0		276	13.4118	76	29.4011	2.36468	12.3075
							100	2.413		197	1	0.985	0.197	0.8	0.5	0.1		40.5	12.9412	114	20.3922	0.803682	15.0123		360	0	80	0	0	0		276	13.4118	80	19.5187	2.08471	10.8119
							100	3.253		198	1	0.99	0.198	0.8	0.5	0.1		40.5	12.9412	120	20.3922	1.60736	15.8123		360	0	84	0	0	0		276	13.4118	84	20.4599	1.51578	12.1877
							100	4.756		199	1	0.995	0.199	0.8	0.5	0.1		40.5	12.9412	126	22.3529	2.78404	16.1177		360	0	88	0	0	0		276	13.4118	88	17.4011	1.39202	13.5634
							100	6.822		200	1	1	0.2	0.8	0.5	0.1		40.5	12.9412	132	25.098	0.803682	15.8924		360	0	92	0	0	0		276	13.4118	92	13.6364	2.3054	14.9392
							100	4.205		201	1	1	0.201	0.8	0.5	0.1		40.5	12.9412	138	25.8824	0.526134	15.7689		360	0	96	0	0	0		276	13.4118	96	15.754	1.60449	16.3149
							100	3.349		202	1	1	0.202	0.8	0.5	0.1		40.5	12.9412	144	21.5686	1.84772	15.7216		360	0	100	0	0	0		276	13.4118	100	15.9893	1.25613	17.6907
							100	8.592		203	1	1	0.203	0.8	0.5	0.1		40.5	12.9412	150	22.3529	1.897	15.7325		360	0	104	0	0	0		276	13.4118	104	18.5775	2.52325	19.0664
							100	9.251		204	1	1	0.204	0.8	0.5	0.1		40.5	12.9412	156	25.8824	2.10453	15.7891		360	0	108	0	0	0		276	13.4118	108	17.6364	1.76078	20.4422
							100	5.506		205	1	1	0.205	0.8	0.5	0.1		40.5	12.9412	162	25.8824	2.92939	16.0123		360	0	112	0	0	0		276	13.4118	112	21.4011	2.3114	21.818
							150	5.965		206	1	1	0.206	0.8	0.5	0.1		40.5	12.9412	168	26.6667	2.19047	16.6123		360	0	116	0	0	0		276	13.4118	116	24.6952	1.25613	23.1937
							150	2.87567		207	1	1	0.207	0.8	0.5	0.1		40.5	12.9412	174	27.0588	1.5784	17.2123		360	0	120	0	0	0		276	13.4118	120	23.5187	1.45996	24.5695
							150	3.49033		208	1	1	0.208	0.8	0.5	0.1		40.5	12.9412	180	24.7059	1.39202	17.3658		360	0	124	0	0	0		276	13.4118	124	27.5187	2.59358	25.9452
							150	5.578		209	1	1	0.209	0.8	0.5	0.1		40.5	12.9412	186	25.4902	2.19047	17.1769		360	0	128	0	0	0		276	13.4118	128	29.1658	2.2322	27.321
							150	2.643		210	1	1	0.21	0.8	0.5	0.1		40.5	12.9412	192	25.098	0.803682	17.0476		360	0	132	0	0	0		276	13.4118	132	31.0481	1.56076	28.6967
							150	1.833		211	1	1	0.211	0.8	0.5	0.1		40.5	12.9412	198	28.2353	1.897	16.9663		360	0	136	0	0	0		276	13.4118	136	33.1658	2.3114	30.0725
							150	4.394		212	1	1	0.212	0.8	0.5	0.1		40.5	12.9412	204	27.0588	1.897	16.9244		360	0	140	0	0	0		276	13.4118	140	36.2246	2.92939	31.4483
							150	1.73867		213	1	1	0.213	0.8	0.5	0.1		40.5	12.9412	210	30.5882	1.897	16.9152		360	0	144	0	0	0		276	13.4118	144	34.107	1.55187	32.824
							150	1.95233		214	1	1	0.214	0.8	0.5	0.1		40.5	12.9412	216	25.8824	2.29336	17.0923		360	0	148	0	0	0		276	13.4118	148	30.107	4.32903	34.1998
							150	4.43933		215	1	1	0.215	0.8	0.5	0.1		40.5	12.9412	222	27.0588	2.41105	17.5723		360	0	152	0	0	0		276	13.4118	152	43.0481	2.27519	35.5755
							150	1.58533		216	1	1	0.216	0.8	0.5	0.1		40.5	12.9412	228	25.8824	2.41105	18.0523		360	0	156	0	0	0		276	13.4118	156	34.8128	4.1661	36.9485
							150	6.08967		217	1	1	0.217	0.8	0.5	0.1		40.5	12.9412	234	30.5882	1.05227	18.1151		360	0	160	0	0	0		276	13.4118	160	31.2834	4.69705	38.1549
							150	1.823		218	1	1	0.218	0.8	0.5	0.1		40.5	12.9412	240	25.098	1.99191	17.9548		360	0	164	0	0	0		276	13.4118	164	37.1658	4.11597	38.8336
							150	2.56667		219	1	1	0.219	0.8	0.5	0.1		40.5	12.9412	246	28.2353	0.91129	17.8335		360	0	168	0	0	0		276	13.4118	168	35.754	5.64951	38.7172
							150	4.70767		220	1	1	0.22	0.8	0.5	0.1		40.5	12.9412	252	24.3137	0.803682	17.7451		360	0	172	0	0	0		276	13.4118	172	42.3422	5.30587	37.6823
							150	5.82567		221	1	1	0.221	0.8	0.5	0.1		40.5	12.9412	258	26.6667	2.19047	17.6847		360	0	176	0	0	0		276	13.4118	176	39.5187	5.1604	35.7533
							150	1.53667		222	1	1	0.222	0.8	0.5	0.1		40.5	12.9412	264	28.6275	3.38257	17.6484		360	0	180	0	0	0		276	13.4118	180	38.8128	3.97918	33.0734
							150	5.404		223	1	1	0.223	0.8	0.5	0.1		40.5	12.9412	270	31.3725	1.21505	17.8123		360	0	184	0	0	0		276	13.4118	184	24.9305	7.0549	29.8538
							150	1.21267		224	1	1	0.224	0.8	0.5	0.1		40.5	12.9412	276	27.451	0.803682	18.2123		360	0	188	0	0	0		276	13.4118	188	16.2246	5.14159	26.3197
							150	3.76633		225	1	1	0.225	0.8	0.5	0.1		40.5	12.9412	282	30.1961	1.84772	18.6123		360	0	192	0	0	0		276	13.4118	192	11.2834	7.47221	22.6709
							150	0.696667		226	1	1	0.226	0.8	0.5	0.1		40.5	12.9412	288	30.5882	1.897	18.6147		360	0	196	0	0	0		276	13.4118	196	26.5775	5.25344	19.0624
							150	2.905		227	1	1	0.227	0.8	0.5	0.1		40.5	12.9412	294	30.5882	2.63067	18.4763		360	0	200	0	0	0		276	13.4118	200	11.9893	9.36459	15.6004
							150	0.520667		228	1	1	0.228	0.8	0.5	0.1		40.5	12.9412	300	29.8039	1.60736	18.3652		360	0	204	0	0	0		276	13.4118	204	4.45989	6.59244	12.3487
							150	1.45933		229	1	1	0.229	0.8	0.5	0.1		40.5	12.9412	306	29.0196	0.803682	18.278		360	0	208	0	0	0		276	13.4118	208	3.28342	5.23496	9.3387
							150	4.154		230	1	1	0.23	0.8	0.5	0.1		40.5	12.9412	312	30.1961	1.60736	18.2117		360	0	212	0	0	0		276	13.4118	212	-2.59893	4.14278	6.57892
							150	0.961333		231	1	1	0.231	0.8	0.5	0.1		40.5	12.9412	318	31.7647	2.29336	18.1637		360	0	216	0	0	0		276	13.4118	216	8.45989	5.94787	4.06354
							150	2.92533		232	1	1	0.232	0.8	0.5	0.1		40.5	12.9412	324	32.549	1.32407	18.3266		360	0	220	0	0	0		276	13.4118	220	-5.65775	3.27727	1.77835
							150	4.61167		233	1	1	0.233	0.8	0.5	0.1		40.5	12.9412	330	31.3725	3.08286	18.6694		360	0	224	0	0	0		276	13.4118	224	-1.65775	2.66724	-0.295127
							150	3.14033		234	1	1	0.234	0.8	0.5	0.1		40.5	12.9412	336	29.4118	2.29336	19.0123		360	0	228	0	0	0		276	13.4118	228	0.695187	4.11597	-2.17685
							150	0.501		235	1	1	0.235	0.8	0.5	0.1		40.5	12.9412	342	31.7647	2.41105	18.9716		360	0	232	0	0	0		276	13.4118	232	-8.0107	1.80733	-3.88664
							150	3.075		236	1	1	0.236	0.8	0.5	0.1		40.5	12.9412	348	31.7647	2.41105	18.85		360	0	236	0	0	0		276	13.4118	236	-7.54011	1.45996	-5.44328
							150	0.897667		237	1	1	0.237	0.8	0.5	0.1		54	12.9412	0	12.9412	0.526134	0		360	0	240	0	0	0		276	13.4118	240	-7.7754	2.25072	-6.86402
							150	0.349333		238	1	1	0.238	0.8	0.5	0.1		54	12.9412	6	15.2941	0.526134	3.02142		360	0	244	0	0	0		276	13.4118	244	-9.42246	1.50662	-8.16442
							150	2.119		239	1	1	0.239	0.8	0.5	0.1		54	12.9412	12	18.4314	0.303763	6.04284		360	0	248	0	0	0		276	13.4118	248	-9.18717	2.53965	-9.35832
							150	4.80267		240	1	1	0.24	0.8	0.5	0.1		54	12.9412	18	22.3529	0.526134	9.06426		360	0	252	0	0	0		276	13.4118	252	-9.89305	1.07825	-10.458
							150	6.30967		241	1	1	0.241	0.8	0.5	0.1		54	12.9412	24	25.098	0.803682	12.0857		360	0	256	0	0	0		276	13.4118	256	-10.8342	0.744065	-11.2
							150	3.22067		242	1	1	0.242	0.8	0.5	0.1		54	12.9412	30	27.451	0.803682	15.1071		360	0	260	0	0	0		276	13.4118	260	-11.3048	0.288175	-11.4
							150	5.80267		243	1	1	0.243	0.8	0.5	0.1		54	12.9412	36	31.7647	1.05227	20.8071		360	0	264	0	0	0		276	13.4118	264	-10.8342	0.984306	-11.6
							150	5.94733		244	1	1	0.244	0.8	0.5	0.1		54	12.9412	42	36.4706	0.526134	26.5071		360	0	268	0	0	0		276	13.4118	268	-12.246	0.235294	-11.8
							150	5.304		245	1	1	0.245	0.8	0.5	0.1		54	12.9412	48	35.6863	1.32407	23.9602		360	0	272	0	0	0		276	13.4118	272	-11.7754	0.440195	-12
							150	1.20167		246	1	1	0.246	0.8	0.5	0.1		54	12.9412	54	36.8627	0.303763	22.8325		360	0	276	0	0	0		276	13.4118	276	-11.7754	0.576351	-12.2
							150	2.31133		247	1	1	0.247	0.8	0.5	0.1		54	12.9412	60	39.6078	1.32407	22.8571		360	0	280	0	0	0		276	13.4118	280	-10.8342	0.83189	-12.4
							150	5.55033		248	1	1	0.248	0.8	0.5	0.1		54	12.9412	66	39.6078	1.32407	23.4834		360	0	284	0	0	0		276	13.4118	284	-12.0107	0.372033	-12.6
							150	2.348		249	1	1	0.249	0.8	0.5	0.1		54	12.9412	72	41.5686	1.69128	24.4633		360	0	288	0	0	0		276	13.4118	288	-11.7754	0.440195	-12.8
							150	5.70767		250	1	1	0.25	0.8	0.5	0.1		54	12.9412	78	37.2549	0.803682	25.6688		360	0	292	0	0	0		276	13.4118	292	-11.7754	0.440195	-13
							150	3.458		251	1	1	0.251	0.8	0.5	0.1		54	12.9412	84	39.6078	1.09523	27.0269		360	0	296	0	0	0		276	13.4118	296	-12.246	0.440195	-13.2
							150	0.396		252	1	1	0.252	0.8	0.5	0.1		54	12.9412	90	42.3529	1.39202	29.3571		360	0	300	0	0	0		276	13.4118	300	-12.246	0.440195	-13.4
							150	3.765		253	1	1	0.253	0.8	0.5	0.1		54	12.9412	96	44.3137	1.51882	32.2071		360	0	304	0	0	0		276	13.4118	304	-12.246	0.440195	-13.4118
							150	0.368667		254	1	1	0.254	0.8	0.5	0.1		54	12.9412	102	45.098	2.12634	35.0571		360	0	308	0	0	0		276	13.4118	308	-12.4813	0.288175	-13.4118
							150	3.09067		255	1	1	0.255	0.8	0.5	0.1		54	12.9412	108	43.5294	1.39202	34.9736		360	0	312	0	0	0		276	13.4118	312	-12.0107	0.372033	-13.4118
							150	5.77		256	1	1	0.256	0.8	0.5	0.1		54	12.9412	114	42.7451	0.607527	34.8457		360	0	316	0	0	0		276	13.4118	316	-12.4813	0.470588	-13.4118
							150	2.52533		257	1	1	0.257	0.8	0.5	0.1		54	12.9412	120	43.9216	1.32407	34.9839		360	0	320	0	0	0		276	13.4118	320	-12.7166	0.288175	-13.4118
							150	0.784		258	1	1	0.258	0.8	0.5	0.1		54	12.9412	126	43.5294	1.5784	35.3191		360	0	324	0	0	0		276	13.4118	324	-11.7754	0.864526	-13.4118
							150	3.79867		259	1	1	0.259	0.8	0.5	0.1		54	12.9412	132	49.8039	1.99191	35.8041		360	0	328	0	0	0		276	13.4118	328	-12.7166	0.288175	-13.4118
							150	5.21233		260	1	1	0.26	0.8	0.5	0.1		54	12.9412	138	47.0588	1.05227	36.4057		360	0	332	0	0	0		276	13.4118	332	-12.4813	0.470588	-13.4118
							150	5.60767		261	1	1	0.261	0.8	0.5	0.1		54	12.9412	144	46.2745	2.64815	37.0999		360	0	336	0	0	0		276	13.4118	336	-12.4813	0.288175	-13.4118
							150	4.93533		262	1	1	0.262	0.8	0.5	0.1		54	12.9412	150	49.0196	2.37247	37.8688		360	0	340	0	0	0		276	13.4118	340	-12.4813	0.288175	-13.4118
							150	2.71567		263	1	1	0.263	0.8	0.5	0.1		54	12.9412	156	47.8431	1.32407	38.6987		360	0	344	0	0	0		276	13.4118	344	-12.246	0.440195	-13.4118
							150	4.31233		264	1	1	0.264	0.8	0.5	0.1		54	12.9412	162	50.5882	2.41105	39.5794		360	0	348	0	0	0		276	13.4118	348	-12.4813	0.288175	-13.4118
							150	1.19333		265	1	1	0.265	0.8	0.5	0.1		54	12.9412	168	52.1569	0.303763	40.5025		49.5	7.05882	0	0.614973	0.91129	0		276	30.8235	0	0.673797	2.36468	0
							150	2.145		266	1	1	0.266	0.8	0.5	0.1		54	12.9412	174	52.549	1.60736	41.7071		49.5	7.05882	4	1.39929	0.803682	0.991184		276	30.8235	4	2.08556	2.18836	-0.024
							150	4.16333		267	1	1	0.267	0.8	0.5	0.1		54	12.9412	180	50.9804	2.12634	43.6071		49.5	7.05882	8	3.36007	0.303763	1.98237		276	30.8235	8	1.85027	2.21352	-0.048
							150	5.50867		268	1	1	0.268	0.8	0.5	0.1		54	12.9412	186	51.7647	0.91129	45.5071		49.5	7.05882	12	3.75223	1.32407	2.97355		276	30.8235	12	0.203209	2.50674	-0.072
							150	4.45867		269	1	1	0.269	0.8	0.5	0.1		54	12.9412	192	55.6863	0.803682	46.2207		49.5	7.05882	16	3.75223	0.303763	3.96474		276	30.8235	16	1.61497	2.13716	-0.096
							150	3.09567		270	1	1	0.27	0.8	0.5	0.1		54	12.9412	198	52.9412	3.794	45.9387		49.5	7.05882	20	6.88948	1.21505	4.95592		276	30.8235	20	1.61497	2.70844	-0.12
							150	6.07467		271	1	1	0.271	0.8	0.5	0.1		54	12.9412	204	52.1569	0.803682	45.7931		49.5	7.05882	24	9.63458	0.303763	5.23699		276	30.8235	24	-1.20856	3.16993	-0.144
							150	2.43333		272	1	1	0.272	0.8	0.5	0.1		54	12.9412	210	53.7255	2.59536	45.7606		49.5	7.05882	28	6.88948	0.607527	5.56916		276	30.8235	28	1.37968	1.79965	-0.168
							150	3.73167		273	1	1	0.273	0.8	0.5	0.1		54	12.9412	216	56.0784	1.21505	45.823		49.5	7.05882	32	9.24242	1.21505	5.95243		276	30.8235	32	1.37968	2.15008	-0.192
							150	1.507		274	1	1	0.274	0.8	0.5	0.1		54	12.9412	222	54.5098	1.60736	45.9658		49.5	7.05882	36	10.8111	1.32407	6.07642		276	30.8235	36	-0.973262	2.4225	-0.216
							150	4.53267		275	1	1	0.275	0.8	0.5	0.1		54	12.9412	228	56.4706	1.897	46.1771		49.5	7.05882	40	13.164	0.607527	6.23657		276	30.8235	40	-1.67914	2.61484	-0.24
							150	3.12933		276	1	1	0.276	0.8	0.5	0.1		54	12.9412	234	57.6471	3.2857	46.4476		49.5	7.05882	44	10.0267	1.05227	6.43791		276	30.8235	44	-1.44385	1.37199	-0.264
							150	2.44533		277	1	1	0.277	0.8	0.5	0.1		54	12.9412	240	54.902	3.03763	46.7694		49.5	7.05882	48	11.5954	0.303763	6.67067		276	30.8235	48	-1.44385	1.84522	-0.288
							150	4.23833		278	1	1	0.278	0.8	0.5	0.1		54	12.9412	246	58.0392	1.99191	47.1359		49.5	7.05882	52	10.0267	0.526134	6.93004		276	30.8235	52	-0.0320856	1.64706	-0.435281
							150	5.79867		279	1	1	0.279	0.8	0.5	0.1		54	12.9412	252	56.8627	2.19047	47.5417		49.5	7.05882	56	12.3797	2.41105	7.21336		276	30.8235	56	-2.62032	2.12417	-0.802961
							150	1.31867		280	1	1	0.28	0.8	0.5	0.1		54	12.9412	258	58.8235	2.10453	47.9821		49.5	7.05882	60	11.2032	1.39202	7.51906		276	30.8235	60	-0.0320856	3.61848	-1.17064
							150	4.50633		281	1	1	0.281	0.8	0.5	0.1		54	12.9412	264	61.5686	0.303763	49.3071		49.5	7.05882	64	14.3405	0.803682	7.84614		276	30.8235	64	2.79144	2.2322	-1.53832
							150	0.777333		282	1	1	0.282	0.8	0.5	0.1		54	12.9412	270	58.0392	1.51882	50.7321		49.5	7.05882	68	12.7718	1.32407	8.19394		276	30.8235	68	-0.26738	2.99018	-1.906
							150	5.56967		283	1	1	0.283	0.8	0.5	0.1		54	12.9412	276	61.1765	0.91129	51.8988		49.5	7.05882	72	15.1248	1.69128	8.562		276	30.8235	72	2.08556	2.6982	-2.27368
							150	0.719		284	1	1	0.284	0.8	0.5	0.1		54	12.9412	282	59.6078	0.607527	51.6198		49.5	7.05882	76	14.7326	1.39202	8.95		276	30.8235	76	0.438503	2.00346	-1.91873
							150	5.861		285	1	1	0.285	0.8	0.5	0.1		54	12.9412	288	62.7451	1.51882	51.4217		49.5	7.05882	80	13.9483	1.09523	9.42745		276	30.8235	80	-1.44385	4.13609	-1.51303
							150	4.036		286	1	1	0.286	0.8	0.5	0.1		54	12.9412	294	63.5294	2.73387	51.2942		49.5	7.05882	84	11.5954	1.60736	9.95126		276	30.8235	84	-0.973262	2.15008	-1.10734
							150	6.328		287	1	1	0.287	0.8	0.5	0.1		54	12.9412	300	62.7451	0.607527	51.2288		49.5	7.05882	88	15.9091	1.5784	10.5006		276	30.8235	88	-2.62032	1.2671	-0.701644
							150	5.58067		288	1	1	0.288	0.8	0.5	0.1		54	12.9412	306	61.9608	1.09523	51.2181		49.5	7.05882	92	15.5169	0.803682	11.0755		276	30.8235	92	-1.44385	1.37199	-0.29595
							150	3.13233		289	1	1	0.289	0.8	0.5	0.1		54	12.9412	312	58.0392	1.69128	51.2561		49.5	7.05882	96	15.9091	0.91129	11.676		276	30.8235	96	0.438503	2.70844	0.109744
							150	3.25967		290	1	1	0.29	0.8	0.5	0.1		54	12.9412	318	63.5294	1.897	51.3374		49.5	7.05882	100	16.3012	1.21505	11.9149		276	30.8235	100	-0.26738	2.21976	0.515438
							150	5.026		291	1	1	0.291	0.8	0.5	0.1		54	12.9412	324	61.9608	1.32407	51.4575		49.5	7.05882	104	14.3405	1.21505	12.1665		276	30.8235	104	-0.737968	4.30659	0.921132
							150	2.171		292	1	1	0.292	0.8	0.5	0.1		54	12.9412	330	65.098	1.60736	51.6125		49.5	7.05882	108	19.4385	1.897	12.4446		276	30.8235	108	1.85027	2.98555	1.32683
							150	0.413		293	1	1	0.293	0.8	0.5	0.1		54	12.9412	336	64.7059	1.05227	51.799		49.5	7.05882	112	17.0856	1.05227	12.7459		276	30.8235	112	2.08556	3.25608	1.73252
							150	3.18933		294	1	1	0.294	0.8	0.5	0.1		54	12.9412	342	64.3137	1.32407	52.0139		49.5	7.05882	116	15.5169	2.19047	13.0679		276	30.8235	116	2.55615	2.86731	2.13821
							150	5.689		295	1	1	0.295	0.8	0.5	0.1		54	12.9412	348	64.7059	1.05227	52.7271		49.5	7.05882	120	19.8307	1.69128	13.4089		276	30.8235	120	5.37968	2.50674	2.54391
							150	4.16667		296	1	1	0.296	0.8	0.5	0.1		67.5	12.9412	0	12.9412	0.526134	0		49.5	7.05882	124	15.5169	1.60736	13.7676		276	30.8235	124	1.61497	1.05227	2.9496
							150	2.523		297	1	1	0.297	0.8	0.5	0.1		67.5	12.9412	6	18.0392	0.607527	4.39172		49.5	7.05882	128	18.262	0.526134	14.1427		276	30.8235	128	7.96791	2.39954	3.3553
							150	5.645		298	1	1	0.298	0.8	0.5	0.1		67.5	12.9412	12	21.5686	0.607527	8.78343		49.5	7.05882	132	16.6934	1.32407	14.5334		276	30.8235	132	7.96791	1.76862	3.76099
							150	0.684667		299	1	1	0.299	0.8	0.5	0.1		67.5	12.9412	18	26.6667	0.303763	13.1751		49.5	7.05882	136	18.6542	1.09523	14.9391		276	30.8235	136	2.08556	1.98959	4.16668
							150	5.225		300	1	1	0.3	0.8	0.5	0.1		67.5	12.9412	24	30.1961	0.803682	17.5669		49.5	7.05882	140	18.262	0.526134	15.3592		276	30.8235	140	5.85027	3.31923	4.57238
							150	3.84733										67.5	12.9412	30	34.902	0.607527	21.9586		49.5	7.05882	144	19.0463	0.303763	15.7931		276	30.8235	144	4.6738	2.59358	4.97807
							150	2.31833										67.5	12.9412	36	38.8235	0.526134	27.9532		49.5	7.05882	148	20.615	1.39202	16.2406		276	30.8235	148	6.79144	3.94776	5.38163
							150	4.76267										67.5	12.9412	42	44.3137	0.303763	33.9478		49.5	7.05882	152	18.6542	0.303763	16.7013		276	30.8235	152	7.73262	1.87499	5.7291
							150	4.24933										67.5	12.9412	48	48.6275	0.303763	39.9424		49.5	7.05882	156	21.7914	0.526134	17.2718		276	30.8235	156	5.85027	3.03611	5.92652
							150	1.62967										67.5	12.9412	54	54.1176	0	45.937		49.5	7.05882	160	19.8307	0.803682	17.9446		276	30.8235	160	4.6738	2.3114	5.904
							150	5.05733										67.5	12.9412	60	60	0	51.9316		49.5	7.05882	164	20.2228	0.803682	18.6345		276	30.8235	164	3.02674	2.24456	5.62103
							150	5.948										67.5	12.9412	66	65.8824	0	57.9262		49.5	7.05882	168	19.8307	1.32407	29.4744		276	30.8235	168	3.26203	4.58069	5.06666
							150	2.94533										67.5	12.9412	72	72.9412	0	63.9208		49.5	7.05882	172	20.2228	1.21505	30.6867		276	30.8235	172	11.9679	2.21352	4.25596
							150	3.96467										67.5	12.9412	78	78.8235	0	69.9154		49.5	7.05882	176	22.5758	0.303763	31.3384		276	30.8235	176	5.61497	3.73147	3.22341
							150	0.434333										67.5	12.9412	84	84.7059	0	75.91		49.5	7.05882	180	23.7522	0.303763	31.7967		276	30.8235	180	4.6738	5.39896	2.0147
							150	0.435										67.5	12.9412	90	90.5882	7.78361e-15	81.9046		49.5	7.05882	184	23.3601	0.803682	32.2896		276	30.8235	184	4.6738	3.19168	0.67908
							150	3.689										67.5	12.9412	96	96.0784	0.303763	87.8992		49.5	7.05882	188	24.9287	0.803682	32.814		276	30.8235	188	8.6738	4.32263	-0.736621
							150	3.92867										67.5	12.9412	102	93.3333	0.803682	78.4201		49.5	7.05882	192	20.615	1.05227	33.3673		276	30.8235	192	0.673797	3.03155	-2.1917
							150	0.597667										67.5	12.9412	108	84.7059	1.897	71.4659		49.5	7.05882	196	22.1836	1.51882	33.9476		276	30.8235	196	-3.5615	5.7587	-3.65329
							150	0.518										67.5	12.9412	114	78.0392	1.32407	67.047		49.5	7.05882	200	27.2816	1.09523	34.5531		276	30.8235	200	-5.91444	3.94776	-5.09647
							150	5.05933										67.5	12.9412	120	74.5098	0.607527	64.1577		49.5	7.05882	204	26.1052	0.803682	35.1823		276	30.8235	204	-5.44385	2.46779	-6.50357
							150	4.22833										67.5	12.9412	126	75.2941	1.39202	62.262		49.5	7.05882	208	26.4973	0	35.6279		276	30.8235	208	-4.97326	5.42454	-7.86298
							150	5.682										67.5	12.9412	132	76.8627	1.32407	61.0483		49.5	7.05882	212	30.8111	0.607527	35.6931		276	30.8235	212	-6.14973	2.6982	-9.16782
							150	4.61167										67.5	12.9412	138	78.0392	0.607527	60.9235		49.5	7.05882	216	30.4189	0.607527	35.7754		276	30.8235	216	-7.09091	4.20249	-10.4148
							150	5.10267										67.5	12.9412	144	78.4314	1.69128	63.9208		49.5	7.05882	220	29.6346	1.51882	35.8732		276	30.8235	220	-10.385	5.91052	-11.6033
							150	1.588										67.5	12.9412	150	80	0.526134	66.9181		49.5	7.05882	224	25.713	2.19047	35.9849		276	30.8235	224	-11.5615	2.76908	-12.7342
							150	1.089										67.5	12.9412	156	81.1765	0.526134	69.9154		49.5	7.05882	228	29.6346	1.84772	36.1092		276	30.8235	228	-16.2674	3.27304	-13.8099
							150	1.54967										67.5	12.9412	162	84.7059	0.526134	72.9127		49.5	7.05882	232	32.7718	2.19047	36.3658		276	30.8235	232	-15.0909	2.69306	-14.8332
							150	5.38933										67.5	12.9412	168	85.098	0.303763	75.91		49.5	7.05882	236	33.9483	1.84772	36.9184		276	30.8235	236	-22.6203	1.64706	-15.8073
							150	4.60533										67.5	12.9412	174	87.451	0.303763	77.443		49.5	7.05882	240	33.5561	1.82258	37.471		276	30.8235	240	-19.7968	1.25613	-16.7358
							150	3.13833										67.5	12.9412	180	90.1961	0.607527	76.7154		49.5	7.05882	244	32.7718	1.32407	38.0235		276	30.8235	244	-24.738	1.21125	-17.6221
							150	5.613										67.5	12.9412	186	91.3725	0.303763	76.2628		49.5	7.05882	248	31.5954	2.12634	38.5761		276	30.8235	248	-19.7968	1.91154	-18.4516
							150	6.38										67.5	12.9412	192	90.1961	0.607527	76.0324		49.5	7.05882	252	33.9483	0.803682	38.776		276	30.8235	252	-21.9144	0.83189	-18.8193
							150	4.712										67.5	12.9412	198	89.8039	0.303763	75.984		49.5	7.05882	256	36.6934	0.303763	38.621		276	30.8235	256	-25.2086	0.440195	-19.187
							150	3.40867										67.5	12.9412	204	88.2353	1.05227	76.0866		49.5	7.05882	260	34.3405	0.803682	38.4927		276	30.8235	260	-24.9733	1.09101	-19.5546
							150	2.232										67.5	12.9412	210	85.8824	1.05227	76.3159		49.5	7.05882	264	35.9091	1.05227	38.3886		276	30.8235	264	-24.738	1.32058	-19.9223
							150	5.32033										67.5	12.9412	216	87.8431	0.303763	76.6524		49.5	7.05882	268	35.9091	0.526134	38.3062		276	30.8235	268	-25.9144	0.470588	-20.29
							150	4.45167										67.5	12.9412	222	87.451	0.303763	77.0806		49.5	7.05882	272	35.5169	1.09523	38.2437		276	30.8235	272	-25.4439	1.28876	-20.6577
							150	5.08										67.5	12.9412	228	87.451	0.803682	77.5877		49.5	7.05882	276	36.3012	1.32407	38.1991		276	30.8235	276	-27.5615	0.864526	-21.0254
							150	5.34367										67.5	12.9412	234	88.2353	0	78.1633		49.5	7.05882	280	36.6934	1.32407	38.1709		276	30.8235	280	-28.0321	0.685994	-21.393
							150	1.07533										67.5	12.9412	240	89.4118	0.526134	78.7986		49.5	7.05882	284	34.7326	1.05227	38.1578		276	30.8235	284	-27.5615	0.780382	-21.7607
							150	1.709										67.5	12.9412	246	90.5882	0.91129	79.4863		49.5	7.05882	288	35.9091	1.05227	38.1585		276	30.8235	288	-26.385	0.576351	-22.1284
							150	3.73733										67.5	12.9412	252	90.5882	0.526134	80.2204		49.5	7.05882	292	35.5169	0.303763	38.1718		276	30.8235	292	-28.5027	0.599885	-22.4961
							150	4.54533										67.5	12.9412	258	92.9412	0.526134	80.9956		49.5	7.05882	296	38.262	1.05227	38.1968		276	30.8235	296	-26.1497	0.88039	-22.8638
							150	3.18433										67.5	12.9412	264	93.7255	0.607527	81.8074		49.5	7.05882	300	38.6542	0.303763	38.2326		276	30.8235	300	-28.2674	0.599885	-23.2314
							150	1.593										67.5	12.9412	270	95.2941	1.39202	82.6519		49.5	7.05882	304	38.6542	1.32407	38.2783		276	30.8235	304	-28.0321	0.685994	-23.5991
							150	0.994										67.5	12.9412	276	96.0784	0.607527	83.9028		49.5	7.05882	308	36.3012	0.303763	38.3551		276	30.8235	308	-28.2674	0.599885	-23.9668
							150	1.59733										67.5	12.9412	282	98.0392	0.303763	85.901		49.5	7.05882	312	38.6542	1.32407	38.7971		276	30.8235	312	-28.738	0.576351	-24.3345
							150	2.721										67.5	12.9412	288	95.6863	1.51882	87.8992		49.5	7.05882	316	39.4385	1.05227	39.2392		276	30.8235	316	-28.738	0.440195	-24.7022
							150	3.45133										67.5	12.9412	294	101.176	0.91129	89.8974		49.5	7.05882	320	40.615	0.526134	39.6812		276	30.8235	320	-28.2674	0.705882	-25.0698
							150	4.24333										67.5	12.9412	300	98.8235	1.5784	91.8956		49.5	7.05882	324	40.615	0.526134	40.1233		276	30.8235	324	-28.0321	0.440195	-25.4375
							150	0.475										67.5	12.9412	306	101.569	0.607527	93.8938		49.5	7.05882	328	40.615	0.526134	40.4199		276	30.8235	328	-27.5615	0.440195	-25.8052
							150	5.195										67.5	12.9412	312	100	1.39202	94.4664		49.5	7.05882	332	41.0071	1.09523	40.2864		276	30.8235	332	-28.738	0.440195	-26.1729
							150	0.477										67.5	12.9412	318	95.2941	2.92939	93.9209		49.5	7.05882	336	39.0463	0.607527	40.1703		276	30.8235	336	-28.738	0.440195	-26.5406
							150	0.479										67.5	12.9412	324	92.1569	1.09523	93.4895		49.5	7.05882	340	41.0071	0.607527	40.0701		276	30.8235	340	-28.9733	0.744065	-26.9082
							150	4.95867										67.5	12.9412	330	95.6863	0.607527	93.1588		49.5	7.05882	344	38.6542	1.84772	39.9846		276	30.8235	344	-28.0321	0.941176	-27.2759
							150	4.25933										67.5	12.9412	336	95.6863	1.51882	92.9174		49.5	7.05882	348	41.0071	1.32407	39.9128		276	30.8235	348	-28.5027	0.599885	-27.6436
							150	5.274										67.5	12.9412	342	90.5882	2.29336	92.7555		108	5.88235	0	-0.561497	1.34138	0		276	55.5294	0	-0.0748663	1.14063	0
							150	0.803667										67.5	12.9412	348	93.3333	0.303763	92.6649		108	5.88235	4	3.4385	1.21125	3.53699		276	55.5294	4	-0.0748663	1.01204	-0.353333
							150	2.88333										85.5	12.9412	0	12.9412	0.526134	0		108	5.88235	8	6.73262	1.14063	7.07398		276	55.5294	8	-1.72193	1.14063	-0.706667
							150	1.437										85.5	12.9412	6	18.0392	0.607527	4.57117		108	5.88235	12	10.4973	1.21125	10.611		276	55.5294	12	-0.780749	0.88039	-1.06
							150	2.47233										85.5	12.9412	12	21.5686	0.607527	9.14235		108	5.88235	16	14.0267	1.21125	14.148		276	55.5294	16	-1.48663	0.83189	-1.41333
							150	1.001										85.5	12.9412	18	27.451	0.803682	13.7135		108	5.88235	20	16.1444	0.576351	17.685		276	55.5294	20	-4.54545	0.955769	-1.76667
							150	3.416										85.5	12.9412	24	31.3725	0.303763	18.2847		108	5.88235	24	20.8503	0.685994	21.685		276	55.5294	24	-2.8984	0.941176	-2.12
							150	4.58067										85.5	12.9412	30	35.2941	0.526134	22.8559		108	5.88235	28	23.2032	0.440195	25.685		276	55.5294	28	-3.13369	0.88039	-2.47333
							150	3.573										85.5	12.9412	36	39.6078	0.803682	28.8559		108	5.88235	32	28.615	0.685994	29.685		276	55.5294	32	-4.31016	0.88039	-2.82667
							150	2.024										85.5	12.9412	42	45.4902	0.303763	34.8559		108	5.88235	36	31.4385	0.576351	33.685		276	55.5294	36	-5.01604	0.91129	-3.18
							150	4.835										85.5	12.9412	48	49.0196	0.303763	40.8559		108	5.88235	40	34.4973	0.235294	37.685		276	55.5294	40	-7.60428	1.55187	-3.53333
							150	1.147										85.5	12.9412	54	54.1176	0	46.8559		108	5.88235	44	38.0267	0.235294	41.685		276	55.5294	44	-4.31016	1.60449	-3.88667
							150	1.85267										85.5	12.9412	60	60	0	52.8559		108	5.88235	48	41.7914	0	45.685		276	55.5294	48	-5.25134	1.14063	-4.24
							150	4.94767										85.5	12.9412	66	65.8824	0	58.8559		108	5.88235	52	46.7326	0.235294	49.685		276	55.5294	52	-8.54545	2.43958	-4.59333
							150	5.86033										85.5	12.9412	72	72.9412	0	64.8559		108	5.88235	56	50.0267	3.55271e-15	53.685		276	55.5294	56	-7.60428	1.07825	-4.94667
							150	5.95233										85.5	12.9412	78	78.8235	0	70.8559		108	5.88235	60	53.5561	0	57.685		276	55.5294	60	-10.6631	1.36186	-5.3
							150	5.68233										85.5	12.9412	84	84.7059	0	76.8559		108	5.88235	64	58.262	0	61.685		276	55.5294	64	-9.95722	1.72103	-5.65333
							150	5.33067										85.5	12.9412	90	90.5882	7.78361e-15	82.8559		108	5.88235	68	62.0267	0.235294	65.685		276	55.5294	68	-12.7807	2.12417	-6.00667
							150	3.28033										85.5	12.9412	96	96.4706	7.78361e-15	88.8559		108	5.88235	72	66.4973	0	69.685		276	55.5294	72	-7.83957	1.72905	-6.00605
							150	0.696333										85.5	12.9412	102	102.353	0	94.8559		108	5.88235	76	70.0267	0	73.685		276	55.5294	76	-9.25134	2.28126	-6.30844
							150	1.09567										85.5	12.9412	108	108.235	0	100.856		108	5.88235	80	73.5561	0	77.685		276	55.5294	80	-10.1925	2.89613	-6.61083
							150	1.862										85.5	12.9412	114	114.118	0	106.856		108	5.88235	84	78.262	0	81.685		276	55.5294	84	-10.4278	1.09101	-6.91321
							150	5.861										85.5	12.9412	120	120	0	112.856		108	5.88235	88	81.7914	0	85.685		276	55.5294	88	-10.4278	0.955769	-7.2156
							150	3.57767										85.5	12.9412	126	125.882	0	118.856		108	5.88235	92	85.3209	0	89.685		276	55.5294	92	-12.0749	2.35294	-7.51799
							150	6.14533										85.5	12.9412	132	131.765	0	124.856		108	5.88235	96	90.0267	0	93.685		276	55.5294	96	-11.8396	1.63863	-7.82037
							150	5.393										85.5	12.9412	138	137.647	0	130.856		108	5.88235	100	93.5561	0	97.685		276	55.5294	100	-18.4278	2.3114	-8.12276
							150	4.38167										85.5	12.9412	144	144.314	0.303763	136.856		108	5.88235	104	98.262	0	101.685		276	55.5294	104	-18.1925	1.94741	-8.42514
							150	1.814										85.5	12.9412	150	150.196	0.303763	142.856		108	5.88235	108	101.791	7.10543e-15	105.685		276	55.5294	108	-15.1337	1.42153	-8.72753
							150	4.13733										85.5	12.9412	156	153.333	0.607527	148.856		108	5.88235	112	105.321	7.10543e-15	109.685		276	55.5294	112	-13.016	1.45996	-9.02992
							150	6.214										85.5	12.9412	162	150.98	1.60736	124.182		108	5.88235	116	110.027	0	113.685		276	55.5294	116	-16.5455	1.72103	-9.3323
							150	5.22233										85.5	12.9412	168	129.02	1.51882	108.537		108	5.88235	120	113.556	0	117.685		276	55.5294	120	-14.8984	0.88039	-9.63469
							150	0.529667										85.5	12.9412	174	116.863	1.09523	97.9349		108	5.88235	124	118.262	0	121.685		276	55.5294	124	-16.5455	1.76078	-9.93708
							150	3.30133										85.5	12.9412	180	112.549	0.803682	90.367		108	5.88235	128	121.791	0	125.685		276	55.5294	128	-14.8984	0.955769	-10.2395
							150	4.439										85.5	12.9412	186	102.745	1.21505	85.8559		108	5.88235	132	125.321	0	129.685		276	55.5294	132	-17.2513	2.72373	-10.5419
							150	3.32467										85.5	12.9412	192	100.392	0.803682	88.8559		108	5.88235	136	130.027	0	133.685		276	55.5294	136	-20.3102	0.644379	-10.8442
							150	4.24533										85.5	12.9412	198	103.137	0.607527	91.8559		108	5.88235	140	133.556	0	137.685		276	55.5294	140	-19.8396	1.76862	-11.1466
							150	5.92467										85.5	12.9412	204	103.922	0.303763	94.8559		108	5.88235	144	138.262	0	141.685		276	55.5294	144	-16.5455	3.76471	-11.449
							150	5.012										85.5	12.9412	210	106.667	0.303763	97.8559		108	5.88235	148	141.791	0	145.685		276	55.5294	148	-17.2513	2.74902	-11.7514
							150	5.84933										85.5	12.9412	216	108.627	0.803682	100.856		108	5.88235	152	145.321	0	149.685		276	55.5294	152	-21.9572	4.85927	-12.0538
							150	0.726										85.5	12.9412	222	111.765	0	103.856		108	5.88235	156	150.027	0	153.685		276	55.5294	156	-19.1337	1.5784	-12.3562
							150	3.79233										85.5	12.9412	228	113.725	0.303763	106.856		108	5.88235	160	153.321	0.235294	157.685		276	55.5294	160	-22.8984	2.86731	-12.6586
							150	1.80767										85.5	12.9412	234	117.647	7.78361e-15	109.856		108	5.88235	164	157.086	0	161.685		276	55.5294	164	-25.016	2.20097	-12.9609
							150	5.04										85.5	12.9412	240	120.392	0.303763	112.856		108	5.88235	168	161.791	0	165.685		276	55.5294	168	-22.4278	3.51763	-13.2633
							150	1.478										85.5	12.9412	246	123.529	7.78361e-15	115.856		108	5.88235	172	165.321	0	169.685		276	55.5294	172	-24.0749	1.83771	-13.5657
							150	2.92567										85.5	12.9412	252	125.882	0	118.856		108	5.88235	176	169.556	0.288175	173.685		276	55.5294	176	-18.6631	2.77408	-13.8681
							150	1.60167										85.5	12.9412	258	129.412	0	121.856		108	5.88235	180	170.968	0.780382	177.685		276	55.5294	180	-22.8984	4.06521	-14.1722
							150	1.78033										85.5	12.9412	264	131.765	0	124.856		108	5.88235	184	170.027	0.984306	160.333		276	55.5294	184	-26.4278	3.47806	-14.5031
							150	1.01										85.5	12.9412	270	135.294	0	127.856		108	5.88235	188	155.909	2.26299	144.284		276	55.5294	188	-22.6631	2.92939	-14.8973
							150	6.51533										85.5	12.9412	276	137.647	0	130.856		108	5.88235	192	141.086	0.797921	132.21		276	55.5294	192	-28.7807	2.76908	-15.3827
							150	5.27633										85.5	12.9412	282	141.176	0	133.856		108	5.88235	196	133.791	0.864526	122.832		276	55.5294	196	-25.7219	1.88235	-15.977
							150	2.18433										85.5	12.9412	288	144.314	0.303763	136.856		108	5.88235	200	126.262	0.576351	115.365		276	55.5294	200	-30.6631	0.864526	-16.6869
							150	5.3										85.5	12.9412	294	145.49	1.21505	139.856		108	5.88235	204	125.791	0.470588	109.303		276	55.5294	204	-31.8396	2.15008	-17.5088
							150	2.11767										85.5	12.9412	300	150.196	0.303763	142.856		108	5.88235	208	120.38	1.45996	104.304		276	55.5294	208	-31.8396	3.35655	-18.4307
							150	5.293										85.5	12.9412	306	152.549	0.303763	145.856		108	5.88235	212	102.262	1.1527	103.685		276	55.5294	212	-32.7807	2.02408	-19.4351
							150	5.037										85.5	12.9412	312	155.294	0.526134	148.856		108	5.88235	216	103.439	0.288175	105.685		276	55.5294	216	-31.1337	2.71864	-20.5019
																		85.5	12.9412	318	156.863	0.607527	151.856		108	5.88235	220	104.615	0.288175	107.685		276	55.5294	220	-37.4866	2.56676	-21.6107
																		85.5	12.9412	324	154.902	0.607527	154.856		108	5.88235	224	106.027	0.288175	109.685		276	55.5294	224	-37.9572	2.70844	-22.743
																		85.5	12.9412	330	131.373	2.89772	147.172		108	5.88235	228	107.674	0.372033	111.685		276	55.5294	228	-36.7807	2.60423	-23.8832
																		85.5	12.9412	336	121.176	1.897	140.247		108	5.88235	232	110.027	0	113.685		276	55.5294	232	-37.4866	2.37052	-25.0186
																		85.5	12.9412	342	116.078	0.303763	134.419		108	5.88235	236	112.38	0	115.685		276	55.5294	236	-38.8984	1.72103	-26.1401
																		85.5	12.9412	348	115.294	3.2857	129.465		108	5.88235	240	113.556	0	117.685		276	55.5294	240	-39.6043	2.59358	-27.2412
																		276	13.4118	0	13.4118	0.599885	0		108	5.88235	244	115.909	7.10543e-15	119.685		276	55.5294	244	-39.8396	0.88039	-28.3176
																		276	13.4118	6	14.8235	0.470588	1.29541		108	5.88235	248	118.262	0	121.685		276	55.5294	248	-42.6631	1.17647	-29.3671
																		276	13.4118	12	15.7647	0.797921	2.59082		108	5.88235	252	119.439	7.10543e-15	123.685		276	55.5294	252	-41.4866	1.1161	-30.3887
																		276	13.4118	18	16.4706	0.644379	3.88624		108	5.88235	256	121.791	0	125.685		276	55.5294	256	-42.4278	1.45996	-31.3825
																		276	13.4118	24	17.4118	0.440195	5.18165		108	5.88235	260	124.144	0	127.685		276	55.5294	260	-45.7219	0.470588	-32.3491
																		276	13.4118	30	20.2353	1.01204	6.47706		108	5.88235	264	125.321	0	129.685		276	55.5294	264	-45.016	0.372033	-33.2898
																		276	13.4118	36	21.8824	0.470588	11.0043		108	5.88235	268	127.674	0	131.685		276	55.5294	268	-44.7807	1.83771	-34.206
																		276	13.4118	42	25.4118	1.37199	15.4316		108	5.88235	272	130.027	0	133.685		276	55.5294	272	-46.4278	0.685994	-35.0992
																		276	13.4118	48	28.7059	1.1527	19.8589		108	5.88235	276	131.203	0	135.685		276	55.5294	276	-45.7219	1.37199	-35.9712
																		276	13.4118	54	32.4706	2.82353	24.2861		108	5.88235	280	133.556	0	137.685		276	55.5294	280	-46.4278	0.864526	-36.8233
																		276	13.4118	60	38.5882	2.21352	28.7134		108	5.88235	284	135.909	0	139.685		276	55.5294	284	-47.1337	1.59584	-37.6573
																		276	13.4118	66	38.8235	1.53393	28.9503		108	5.88235	288	138.262	0	141.685		276	55.5294	288	-47.1337	0.941176	-38.4746
																		276	13.4118	72	39.2941	1.68855	17.3301		108	5.88235	292	139.439	0	143.685		276	55.5294	292	-49.2513	1.42153	-39.2765
																		276	13.4118	78	37.1765	2.37052	12.0598		108	5.88235	296	141.791	0	145.685		276	55.5294	296	-48.5455	1.1161	-40.0644
																		276	13.4118	84	33.6471	1.51578	13.3316		108	5.88235	300	144.144	0	147.685		276	55.5294	300	-48.5455	0.91129	-40.8393
																		276	13.4118	90	30.3529	1.25613	15.3952		108	5.88235	304	145.321	0	149.685		276	55.5294	304	-50.1925	0.955769	-41.4577
																		276	13.4118	96	28.9412	1.60449	17.4589		108	5.88235	308	147.674	0	151.685		276	55.5294	308	-49.4866	1.45996	-42.0637
																		276	13.4118	102	29.8824	1.76862	19.5225		108	5.88235	312	150.027	0	153.685		276	55.5294	312	-52.0749	0.372033	-42.6697
																		276	13.4118	108	30.8235	1.76078	21.5861		108	5.88235	316	151.203	0	155.685		276	55.5294	316	-51.6043	1.02562	-43.2757
																		276	13.4118	114	36.2353	2.18203	23.6498		108	5.88235	320	153.556	0	157.685		276	55.5294	320	-52.3102	0.576351	-43.8817
																		276	13.4118	120	36.7059	1.45996	25.7134		108	5.88235	324	155.909	0	159.685		276	55.5294	324	-51.6043	1.32058	-44.4877
																		276	13.4118	126	43.2941	0.685994	27.7771		108	5.88235	328	157.086	0	161.685		276	55.5294	328	-52.0749	1.44088	-45.0937
																		276	13.4118	132	44.2353	1.56076	29.8407		108	5.88235	332	159.439	0	163.685		276	55.5294	332	-52.5455	0.599885	-45.6997
																		276	13.4118	138	47.2941	2.4509	31.9043		108	5.88235	336	161.791	0	165.685		276	55.5294	336	-50.8984	0.984306	-46.3057
																		276	13.4118	144	47.2941	1.55187	33.968		108	5.88235	340	164.144	0	167.685		276	55.5294	340	-52.0749	1.53393	-46.9117
																		276	13.4118	150	56	3.44206	36.0316		108	5.88235	344	165.321	0	169.685		276	55.5294	344	-53.016	0.576351	-47.5177
																		276	13.4118	156	48	4.1661	38.0924		108	5.88235	348	167.439	0.235294	171.685		276	55.5294	348	-52.3102	0.440195	-48.1237
																		276	13.4118	162	45.4118	4.31622	39.724		360	5.88235	0	-0.561497	1.34138	0		276	131.765	0	0.748663	6.49727	0
																		276	13.4118	168	48.9412	5.64951	39.8611		360	5.88235	4	-1.26738	1.21125	-0.722286		276	131.765	4	-0.427807	5.3267	0.0132394
																		276	13.4118	174	47.2941	3.0543	37.9668		360	5.88235	8	-1.97326	1.25613	-1.44457		276	131.765	8	-0.427807	6.05625	0.0264789
																		276	13.4118	180	52	3.97918	34.2174		360	5.88235	12	-1.97326	0.780382	-2.16686		276	131.765	12	0.748663	5.3267	0.0397183
																		276	13.4118	186	33.6471	6.45024	29.2566		360	5.88235	16	-2.91444	1.17647	-2.88914		276	131.765	16	-0.427807	5.3267	0.0529577
																		276	13.4118	192	24.4706	7.47221	23.8149		360	5.88235	20	-2.67914	0.576351	-3.61143		276	131.765	20	-3.48663	5.39896	0.0661972
																		276	13.4118	198	39.2941	11.3917	18.4522		360	5.88235	24	-3.62032	0.599885	-4.05159		276	131.765	24	-2.31016	5.98267	0.0794366
																		276	13.4118	204	17.6471	6.59244	13.4927		360	5.88235	28	-4.09091	0.372033	-4.49175		276	131.765	28	-2.07487	4.2516	0.0926761
																		276	13.4118	210	24	8.56968	9.07159		360	5.88235	32	-4.5615	0.705882	-4.93191		276	131.765	32	-5.83957	3.4621	0.105915
																		276	13.4118	216	21.6471	5.94787	5.2075		360	5.88235	36	-5.26738	0.526134	-5.37207		276	131.765	36	-2.31016	5.20314	0.119155
																		276	13.4118	222	15.7647	7.57523	1.86034		360	5.88235	40	-5.26738	0.644379	-5.81223		276	131.765	40	-7.48663	4.37039	0.132394
																		276	13.4118	228	13.8824	4.11597	-1.03289		360	5.88235	44	-5.50267	0.235294	-5.88235		276	131.765	44	-2.31016	3.80493	0.145634
																		276	13.4118	234	3.29412	1.41176	-3.53904		360	5.88235	48	-6.44385	0	-5.88235		276	131.765	48	-3.48663	4.47368	0.158873
																		276	13.4118	240	5.41176	2.25072	-5.72007		360	5.88235	52	-6.20856	0.235294	-5.88235		276	131.765	52	-3.95722	4.10924	0.172113
																		276	13.4118	246	5.41176	3.01323	-7.62992		360	5.88235	56	-6.20856	0.235294	-5.88235		276	131.765	56	-2.78075	5.35262	0.185352
																		276	13.4118	252	3.29412	1.07825	-9.31402		360	5.88235	60	-6.20856	0.235294	-5.88235		276	131.765	60	-1.83957	4.63774	0.198592
																		276	13.4118	258	2.35294	0.526134	-10.81		360	5.88235	64	-6.44385	0	-5.88235		276	131.765	64	-6.78075	3.29832	0.211831
																		276	13.4118	264	2.35294	0.984306	-11.6		360	5.88235	68	-6.44385	0	-5.88235		276	131.765	68	-1.36898	3.47806	0.22507
																		276	13.4118	270	1.64706	0.599885	-11.9		360	5.88235	72	-6.20856	0.235294	-5.88235		276	131.765	72	-4.6631	3.91254	0.23831
																		276	13.4118	276	1.41176	0.576351	-12.2		360	5.88235	76	-6.44385	0	-5.88235		276	131.765	76	-6.07487	1.07825	0.251549
																		276	13.4118	282	1.17647	0.372033	-12.5		360	5.88235	80	-6.44385	0	-5.88235		276	131.765	80	-13.6043	2.61484	0.264789
																		276	13.4118	288	1.41176	0.440195	-12.8		360	5.88235	84	-6.44385	0	-5.88235		276	131.765	84	-6.31016	3.06786	0.278028
																		276	13.4118	294	0.705882	0.288175	-13.1		360	5.88235	88	-6.44385	0	-5.88235		276	131.765	88	-9.60428	2.5342	0.291268
																		276	13.4118	300	0.941176	0.440195	-13.4		360	5.88235	92	-6.44385	0	-5.88235		276	131.765	92	-8.6631	2.70844	0.304507
																		276	13.4118	306	0.941176	0.440195	-13.4118		360	5.88235	96	-6.44385	0	-5.88235		276	131.765	96	-10.3102	3.03611	0.317746
																		276	13.4118	312	1.17647	0.372033	-13.4118		360	5.88235	100	-6.44385	0	-5.88235		276	131.765	100	-14.7807	1.19977	0.330986
																		276	13.4118	318	0.941176	0.440195	-13.4118		360	5.88235	104	-6.44385	0	-5.88235		276	131.765	104	-8.8984	1.79965	0.344225
																		276	13.4118	324	1.41176	0.864526	-13.4118		360	5.88235	108	-6.44385	0	-5.88235		276	131.765	108	-11.9572	3.55676	0.357465
																		276	13.4118	330	0.941176	0.440195	-13.4118		360	5.88235	112	-6.44385	0	-5.88235		276	131.765	112	-11.4866	1.37199	0.370704
																		276	13.4118	336	0.705882	0.288175	-13.4118		360	5.88235	116	-6.44385	0	-5.88235		276	131.765	116	-12.1925	2.29336	0.383944
																		276	13.4118	342	0.705882	0.288175	-13.4118		360	5.88235	120	-6.44385	0	-5.88235		276	131.765	120	-9.13369	2.15651	0.397183
																		276	13.4118	348	0.705882	0.288175	-13.4118		360	5.88235	124	-6.44385	0	-5.88235		276	131.765	124	-11.9572	2.64117	0.410423
																		288	13.4118	0	13.4118	0.599885	0		360	5.88235	128	-6.44385	0	-5.88235		276	131.765	128	-9.36898	1.1527	0.423662
																		288	13.4118	6	13.1765	0.235294	-0.219529		360	5.88235	132	-6.44385	0	-5.88235		276	131.765	132	-9.13369	1.60449	0.436901
																		288	13.4118	12	12.7059	0.440195	-0.439059		360	5.88235	136	-6.44385	0	-5.88235		276	131.765	136	-7.01604	2.25072	0.450141
																		288	13.4118	18	12.9412	0.372033	-0.658588		360	5.88235	140	-6.44385	0	-5.88235		276	131.765	140	-13.1337	2.76908	0.46338
																		288	13.4118	24	12.4706	0.470588	-0.878118		360	5.88235	144	-6.44385	0	-5.88235		276	131.765	144	-11.4866	0.599885	-0.326881
																		288	13.4118	30	13.6471	0.599885	-1.09765		360	5.88235	148	-6.44385	0	-5.88235		276	131.765	148	-14.7807	2.84307	-1.11714
																		288	13.4118	36	13.6471	1.37199	-1.22674		360	5.88235	152	-6.44385	0	-5.88235		276	131.765	152	-14.3102	1.68034	-1.9074
																		288	13.4118	42	13.6471	2.02408	-0.635831		360	5.88235	156	-6.44385	0	-5.88235		276	131.765	156	-17.8396	1.07825	-2.69766
																		288	13.4118	48	15.5294	0.941176	-0.0449219		360	5.88235	160	-6.44385	0	-5.88235		276	131.765	160	-24.1925	1.14063	-3.48793
																		288	13.4118	54	17.1765	1.68855	0.545987		360	5.88235	164	-6.44385	0	-5.88235		276	131.765	164	-15.016	2.34115	-4.27819
																		288	13.4118	60	17.4118	1.59584	1.1369		360	5.88235	168	-6.44385	0	-5.88235		276	131.765	168	-24.6631	3.96525	-5.06845
																		288	13.4118	66	16.2353	1.45996	1.72781		360	5.88235	172	-6.44385	0	-5.88235		276	131.765	172	-27.7219	2.01723	-5.85871
																		288	13.4118	72	17.6471	0.984306	2.31871		360	5.88235	176	-6.44385	0	-5.88235		276	131.765	176	-24.1925	2.91518	-6.64897
																		288	13.4118	78	16.4706	0.644379	2.90962		360	5.88235	180	-6.44385	0	-5.88235		276	131.765	180	-28.6631	1.1161	-7.43923
																		288	13.4118	84	17.8824	1.94741	3.50053		360	5.88235	184	-6.44385	0	-5.88235		276	131.765	184	-27.7219	2.91518	-8.22949
																		288	13.4118	90	19.2941	0.797921	4.09144		360	5.88235	188	-6.44385	0	-5.88235		276	131.765	188	-32.1925	2.97626	-9.01975
																		288	13.4118	96	19.5294	2.48455	4.68235		360	5.88235	192	-6.44385	0	-5.88235		276	131.765	192	-32.1925	2.10453	-9.81002
																		288	13.4118	102	22.8235	2.15651	5.27326		360	5.88235	196	-6.44385	0	-5.88235		276	131.765	196	-35.016	4.39566	-10.6003
																		288	13.4118	108	20.9412	0.780382	5.86417		360	5.88235	200	-6.44385	0	-5.88235		276	131.765	200	-35.7219	3.70168	-11.3905
																		288	13.4118	114	21.8824	2.84793	6.45508		360	5.88235	204	-6.44385	0	-5.88235		276	131.765	204	-29.369	3.08136	-12.1808
																		288	13.4118	120	20.9412	2.84307	7.04599		360	5.88235	208	-6.44385	0	-5.88235		276	131.765	208	-38.3102	2.61484	-12.9711
																		288	13.4118	126	22.8235	1.76862	7.62912		360	5.88235	212	-6.44385	0	-5.88235		276	131.765	212	-39.7219	2.28126	-13.7613
																		288	13.4118	132	18.3529	2.48455	7.88102		360	5.88235	216	-6.44385	0	-5.88235		276	131.765	216	-37.6043	2.15651	-14.5516
																		288	13.4118	138	18.5882	2.86731	7.27684		360	5.88235	220	-6.44385	0	-5.88235		276	131.765	220	-37.369	2.15651	-15.3418
																		288	13.4118	144	18.3529	1.51578	5.76239		360	5.88235	224	-6.44385	0	-5.88235		276	131.765	224	-41.369	2.11765	-16.1321
																		288	13.4118	150	12.4706	2.62012	3.67689		360	5.88235	228	-6.44385	0	-5.88235		276	131.765	228	-41.8396	3.83753	-16.9224
																		288	13.4118	156	13.6471	3.10374	1.43424		360	5.88235	232	-6.44385	0	-5.88235		276	131.765	232	-47.2513	1.68034	-17.7126
																		288	13.4118	162	10.5882	1.86016	-0.687617		360	5.88235	236	-6.44385	0	-5.88235		276	131.765	236	-42.7807	2.00346	-18.5029
																		288	13.4118	168	10.3529	1.91154	-2.56861		360	5.88235	240	-6.44385	0	-5.88235		276	131.765	240	-50.0749	2.93882	-19.2932
																		288	13.4118	174	9.17647	1.63863	-4.1884		360	5.88235	244	-6.44385	0	-5.88235		276	131.765	244	-48.8984	2.08471	-20.0834
																		288	13.4118	180	6.35294	1.42153	-5.57171		360	5.88235	248	-6.44385	0	-5.88235		276	131.765	248	-48.8984	2.05125	-20.8737
																		288	13.4118	186	4.94118	2.64117	-6.75675		360	5.88235	252	-6.44385	0	-5.88235		276	131.765	252	-50.7807	2.61484	-21.6639
																		288	13.4118	192	4	1.42153	-7.78129		360	5.88235	256	-6.44385	0	-5.88235		276	131.765	256	-56.1925	5.29542	-22.495
																		288	13.4118	198	3.52941	1.66378	-8.67771		360	5.88235	260	-6.44385	0	-5.88235		276	131.765	260	-55.4866	2.18203	-27.5825
																		288	13.4118	204	1.88235	0.797921	-9.47221		360	5.88235	264	-6.44385	0	-5.88235		276	131.765	264	-55.4866	4.74105	-30.973
																		288	13.4118	210	2.11765	0.780382	-9.99765		360	5.88235	268	-6.44385	0	-5.88235		276	131.765	268	-55.7219	1.39202	-31.9722
																		288	13.4118	216	2.82353	1.32058	-10.2976		360	5.88235	272	-6.44385	0	-5.88235		276	131.765	272	-48.4278	3.14362	-32.9713
																		288	13.4118	222	2.35294	0.83189	-10.5976		360	5.88235	276	-6.44385	0	-5.88235		276	131.765	276	-55.4866	3.59546	-33.9704
																		288	13.4118	228	2.11765	0.685994	-10.8976		360	5.88235	280	-6.44385	0	-5.88235		276	131.765	280	-59.2513	3.54897	-34.9696
																		288	13.4118	234	1.41176	0.685994	-11.1976		360	5.88235	284	-6.44385	0	-5.88235		276	131.765	284	-51.2513	2.93882	-35.9687
																		288	13.4118	240	1.17647	0.644379	-11.4976		360	5.88235	288	-6.44385	0	-5.88235		276	131.765	288	-63.7219	2.66724	-36.9678
																		288	13.4118	246	1.17647	0.526134	-11.7976		360	5.88235	292	-6.44385	0	-5.88235		276	131.765	292	-56.6631	4.51679	-37.967
																		288	13.4118	252	0.941176	0.440195	-12.0976		360	5.88235	296	-6.44385	0	-5.88235		276	131.765	296	-57.6043	2.37052	-38.9661
																		288	13.4118	258	1.17647	0.644379	-12.3976		360	5.88235	300	-6.44385	0	-5.88235		276	131.765	300	-67.9572	2.67243	-39.9652
																		288	13.4118	264	0.705882	0.288175	-12.6976		360	5.88235	304	-6.44385	0	-5.88235		276	131.765	304	-65.1337	3.26457	-40.9643
																		288	13.4118	270	0.470588	0.470588	-12.9976		360	5.88235	308	-6.44385	0	-5.88235		276	131.765	308	-68.1925	3.59931	-41.9635
																		288	13.4118	276	0.235294	0.235294	-13.2976		360	5.88235	312	-6.44385	0	-5.88235		276	131.765	312	-69.369	1.98959	-42.9626
																		288	13.4118	282	0.470588	0.288175	-13.4118		360	5.88235	316	-6.44385	0	-5.88235		276	131.765	316	-71.7219	2.89613	-43.9617
																		288	13.4118	288	0.941176	0.576351	-13.4118		360	5.88235	320	-6.44385	0	-5.88235		276	131.765	320	-73.8396	2.45654	-44.9609
																		288	13.4118	294	0.470588	0.288175	-13.4118		360	5.88235	324	-6.44385	0	-5.88235		276	131.765	324	-81.1337	4.18599	-45.96
																		288	13.4118	300	0.470588	0.288175	-13.4118		360	5.88235	328	-6.44385	0	-5.88235		276	131.765	328	-80.4278	3.26457	-46.9591
																		288	13.4118	306	0.705882	0.470588	-13.4118		360	5.88235	332	-6.44385	0	-5.88235		276	131.765	332	-82.5455	2.5342	-47.9583
																		288	13.4118	312	0.470588	0.288175	-13.4118		360	5.88235	336	-6.44385	0	-5.88235		276	131.765	336	-78.7807	4.80196	-48.9574
																		288	13.4118	318	0.470588	0.288175	-13.4118		360	5.88235	340	-6.44385	0	-5.88235		276	131.765	340	-80.8984	2.91992	-49.9565
																		288	13.4118	324	0.705882	0.288175	-13.4118		360	5.88235	344	-6.44385	0	-5.88235		276	131.765	344	-79.7219	4.13609	-50.9557
																		288	13.4118	330	0.470588	0.288175	-13.4118		360	5.88235	348	-6.44385	0	-5.88235		276	131.765	348	-85.8396	2.28126	-51.9548
																		288	13.4118	336	0.470588	0.288175	-13.4118		49.5	12.9412	0	-0.245989	0.526134	0		276	84.4706	0	-0.673797	2.05125	0
																		288	13.4118	342	0.470588	0.288175	-13.4118		49.5	12.9412	4	-0.245989	0.526134	1.16532		276	84.4706	4	-0.909091	1.84522	-0.208
																		288	13.4118	348	0.235294	0.235294	-13.4118		49.5	12.9412	8	0.146168	0.803682	2.33064		276	84.4706	8	-1.14439	1.60449	-0.416
																		336	13.4118	0	13.4118	0.599885	0		49.5	12.9412	12	0.930481	0.526134	3.49596		276	84.4706	12	-0.909091	2.37052	-0.624
																		336	13.4118	6	11.5294	0.440195	-1.02		49.5	12.9412	16	2.49911	0.803682	4.66129		276	84.4706	16	-3.73262	1.45996	-0.832
																		336	13.4118	12	10.1176	0.470588	-2.04		49.5	12.9412	20	6.02852	1.69128	5.82661		276	84.4706	20	-2.32086	1.60449	-1.04
																		336	13.4118	18	10.5882	0.83189	-3.06		49.5	12.9412	24	4.85205	1.09523	6.99193		276	84.4706	24	-1.61497	2.65684	-1.248
																		336	13.4118	24	9.64706	0.864526	-4.08		49.5	12.9412	28	6.42068	0.303763	8.15725		276	84.4706	28	-4.6738	2.91992	-1.456
																		336	13.4118	30	8	0.941176	-5.1		49.5	12.9412	32	9.95009	1.21505	9.32257		276	84.4706	32	-6.08556	1.01204	-1.664
																		336	13.4118	36	6.82353	1.01204	-5.62		49.5	12.9412	36	12.303	1.69128	9.25709		276	84.4706	36	-3.49733	1.84522	-1.872
																		336	13.4118	42	6.82353	0.864526	-6.4		49.5	12.9412	40	14.2638	1.84772	8.53324		276	84.4706	40	-5.37968	1.63863	-2.08
																		336	13.4118	48	5.64706	0.235294	-7.18		49.5	12.9412	44	13.4795	1.32407	8.49819		276	84.4706	44	-6.55615	1.31006	-2.288
																		336	13.4118	54	4.70588	0.644379	-7.96		49.5	12.9412	48	11.1266	1.84772	8.84471		276	84.4706	48	-6.32086	1.66378	-2.496
																		336	13.4118	60	4.23529	0.955769	-8.74		49.5	12.9412	52	15.0481	0.91129	9.42462		276	84.4706	52	-8.90909	2.36468	-2.704
																		336	13.4118	66	2.35294	0.644379	-9.52		49.5	12.9412	56	13.8717	1.82258	10.1577		276	84.4706	56	-9.37968	2.3114	-2.912
																		336	13.4118	72	2.82353	0.470588	-10.3		49.5	12.9412	60	15.4403	1.69128	10.9967		276	84.4706	60	-7.73262	1.59584	-3.12
																		336	13.4118	78	2.35294	0.644379	-11.08		49.5	12.9412	64	16.6168	2.64815	11.9119		276	84.4706	64	-11.262	1.63863	-3.328
																		336	13.4118	84	1.64706	0.88039	-11.86		49.5	12.9412	68	17.0089	0.803682	12.884		276	84.4706	68	-11.0267	2.20097	-3.536
																		336	13.4118	90	1.88235	0.797921	-12.64		49.5	12.9412	72	19.754	1.39202	13.8994		276	84.4706	72	-10.0856	1.45996	-3.744
																		336	13.4118	96	1.17647	0.644379	-13.4118		49.5	12.9412	76	20.5383	2.19047	14.9487		276	84.4706	76	-9.37968	2.21976	-3.952
																		336	13.4118	102	1.41176	0.576351	-13.4118		49.5	12.9412	80	16.6168	0.803682	16.1226		276	84.4706	80	-12.4385	1.59584	-4.16
																		336	13.4118	108	1.41176	0.440195	-13.4118		49.5	12.9412	84	16.2246	1.39202	17.8226		276	84.4706	84	-11.9679	1.01204	-4.368
																		336	13.4118	114	0.470588	0.288175	-13.4118		49.5	12.9412	88	18.9697	0.303763	19.5226		276	84.4706	88	-10.3209	1.56076	-4.576
																		336	13.4118	120	0.941176	0.235294	-13.4118		49.5	12.9412	92	21.7148	1.21505	21.2226		276	84.4706	92	-9.37968	2.12417	-4.784
																		336	13.4118	126	1.17647	0.372033	-13.4118		49.5	12.9412	96	17.4011	1.39202	22.9226		276	84.4706	96	-8.4385	3.43803	-4.992
																		336	13.4118	132	0.470588	0.288175	-13.4118		49.5	12.9412	100	20.5383	1.09523	24.1775		276	84.4706	100	-11.262	2.18203	-5.33062
																		336	13.4118	138	0.235294	0.235294	-13.4118		49.5	12.9412	104	21.7148	1.21505	23.7634		276	84.4706	104	-13.1444	1.41176	-5.7119
																		336	13.4118	144	0.470588	0.288175	-13.4118		49.5	12.9412	108	22.107	0.526134	23.5275		276	84.4706	108	-14.7914	1.45996	-6.14425
																		336	13.4118	150	0.470588	0.288175	-13.4118		49.5	12.9412	112	22.4991	2.59536	23.431		276	84.4706	112	-12.9091	2.64641	-6.65674
																		336	13.4118	156	0.235294	0.235294	-13.4118		49.5	12.9412	116	22.4991	1.84772	23.4459		276	84.4706	116	-15.9679	2.91518	-7.26622
																		336	13.4118	162	0.470588	0.288175	-13.4118		49.5	12.9412	120	18.1854	2.12634	23.5509		276	84.4706	120	-12.2032	3.42997	-7.979
																		336	13.4118	168	0.235294	0.235294	-13.4118		49.5	12.9412	124	21.3226	1.69128	23.73		276	84.4706	124	-15.7326	2.95292	-8.7929
																		336	13.4118	174	0	0	-13.4118		49.5	12.9412	128	23.2834	0	23.9708		276	84.4706	128	-17.8503	2.79396	-9.69961
																		336	13.4118	180	0	0	-13.4118		49.5	12.9412	132	26.4207	2.59536	24.2634		276	84.4706	132	-22.7914	1.78421	-10.6871
																		336	13.4118	186	0	0	-13.4118		49.5	12.9412	136	23.2834	1.39202	24.5999		276	84.4706	136	-21.1444	1.56076	-11.7415
																		336	13.4118	192	0	0	-13.4118		49.5	12.9412	140	25.6364	1.39202	24.9741		276	84.4706	140	-27.262	1.94741	-12.8489
																		336	13.4118	198	0	0	-13.4118		49.5	12.9412	144	25.6364	1.897	25.3808		276	84.4706	144	-24.6738	2.84793	-13.9962
																		336	13.4118	204	0	0	-13.4118		49.5	12.9412	148	24.0677	0.303763	25.8157		276	84.4706	148	-26.0856	2.33523	-15.1719
																		336	13.4118	210	0	0	-13.4118		49.5	12.9412	152	27.5971	0.803682	26.2752		276	84.4706	152	-28.4385	2.08471	-16.3662
																		336	13.4118	216	0	0	-13.4118		49.5	12.9412	156	27.205	1.99191	26.7564		276	84.4706	156	-31.9679	1.50662	-17.571
																		336	13.4118	222	0	0	-13.4118		49.5	12.9412	160	23.6756	1.99191	27.4559		276	84.4706	160	-30.3209	2.05798	-18.7801
																		336	13.4118	228	0	0	-13.4118		49.5	12.9412	164	28.7736	1.09523	28.5892		276	84.4706	164	-35.4973	1.79965	-19.9886
																		336	13.4118	234	0	0	-13.4118		49.5	12.9412	168	26.0285	0.803682	29.7226		276	84.4706	168	-34.0856	2.12417	-21.1926
																		336	13.4118	240	0	0	-13.4118		49.5	12.9412	172	27.205	1.60736	30.8559		276	84.4706	172	-34.5561	3.6641	-22.3896
																		336	13.4118	246	0	0	-13.4118		49.5	12.9412	176	28.3815	2.48641	31.9892		276	84.4706	176	-36.9091	1.44088	-23.4566
																		336	13.4118	252	0	0	-13.4118		49.5	12.9412	180	27.5971	1.84772	32.5885		276	84.4706	180	-39.0267	3.20898	-24.4106
																		336	13.4118	258	0	0	-13.4118		49.5	12.9412	184	28.3815	1.99191	32.2827		276	84.4706	184	-39.262	2.60423	-25.3646
																		336	13.4118	264	0	0	-13.4118		49.5	12.9412	188	26.8128	0.91129	32.0506		276	84.4706	188	-38.0856	2.2322	-26.3186
																		336	13.4118	270	0	0	-13.4118		49.5	12.9412	192	26.4207	2.19047	31.8822		276	84.4706	192	-41.8503	3.31506	-27.2726
																		336	13.4118	276	0	0	-13.4118		49.5	12.9412	196	30.7344	3.69544	31.7696		276	84.4706	196	-39.4973	2.4509	-28.2266
																		336	13.4118	282	0	0	-13.4118		49.5	12.9412	200	29.5579	1.84772	31.7059		276	84.4706	200	-41.1444	1.64706	-29.1806
																		336	13.4118	288	0	0	-13.4118		49.5	12.9412	204	30.3422	1.897	31.6852		276	84.4706	204	-40.6738	0.941176	-30.1346
																		336	13.4118	294	0	0	-13.4118		49.5	12.9412	208	28.3815	1.60736	31.7028		276	84.4706	208	-46.3209	3.26457	-31.0886
																		336	13.4118	300	0	0	-13.4118		49.5	12.9412	212	27.5971	2.12634	31.7544		276	84.4706	212	-43.4973	2.6982	-32.0426
																		336	13.4118	306	0	0	-13.4118		49.5	12.9412	216	31.9109	2.37247	31.8365		276	84.4706	216	-44.9091	3.27304	-32.9966
																		336	13.4118	312	0	0	-13.4118		49.5	12.9412	220	29.1658	4.10924	31.946		276	84.4706	220	-47.9679	2.79891	-33.9506
																		336	13.4118	318	0	0	-13.4118		49.5	12.9412	224	28.3815	2.12634	32.0802		276	84.4706	224	-46.0856	1.14063	-34.9046
																		336	13.4118	324	0	0	-13.4118		49.5	12.9412	228	31.9109	2.48641	32.2367		276	84.4706	228	-52.2032	2.99942	-35.8586
																		336	13.4118	330	0	0	-13.4118		49.5	12.9412	232	29.5579	2.12634	32.4134		276	84.4706	232	-49.615	2.18203	-36.8126
																		336	13.4118	336	0	0	-13.4118		49.5	12.9412	236	31.1266	1.69128	32.6086		276	84.4706	236	-51.262	3.70915	-37.7666
																		336	13.4118	342	0	0	-13.4118		49.5	12.9412	240	30.3422	2.63067	33.1226		276	84.4706	240	-58.3209	2.4509	-38.7206
																		336	13.4118	348	0	0	-13.4118		49.5	12.9412	244	27.5971	2.64815	33.9726		276	84.4706	244	-51.7326	2.18836	-39.6746
																		360	13.4118	0	13.4118	0.599885	0		49.5	12.9412	248	31.1266	2.69991	34.8226		276	84.4706	248	-55.0267	3.25608	-40.6286
																		360	13.4118	6	10.5882	0	-1.14494		49.5	12.9412	252	31.5187	1.897	35.6726		276	84.4706	252	-59.0267	2.27519	-41.5826
																		360	13.4118	12	8.70588	0.470588	-2.28988		49.5	12.9412	256	31.9109	1.84772	36.5226		276	84.4706	256	-58.7914	2.99018	-42.5366
																		360	13.4118	18	9.41176	0.744065	-3.43482		49.5	12.9412	260	32.303	1.60736	36.794		276	84.4706	260	-61.1444	3.03611	-43.4906
																		360	13.4118	24	6.82353	0.576351	-4.57976		49.5	12.9412	264	32.6952	2.29336	36.5556		276	84.4706	264	-58.5561	2.18836	-44.4446
																		360	13.4118	30	6.11765	1.01204	-5.72471		49.5	12.9412	268	31.1266	2.69991	36.3572		276	84.4706	268	-59.0267	3.12153	-45.3986
																		360	13.4118	36	4.94118	0.864526	-6.52471		49.5	12.9412	272	35.0481	2.78404	36.1949		276	84.4706	272	-59.4973	1.14063	-46.3526
																		360	13.4118	42	4	0.599885	-7.72471		49.5	12.9412	276	35.4403	2.12634	36.0653		276	84.4706	276	-60.4385	2.35294	-47.3066
																		360	13.4118	48	1.88235	0.288175	-8.92471		49.5	12.9412	280	35.8324	2.64815	35.9656		276	84.4706	280	-54.0856	2.09134	-48.2606
																		360	13.4118	54	1.88235	0.288175	-10.1247		49.5	12.9412	284	35.0481	1.05227	35.893		276	84.4706	284	-55.9679	3.31506	-49.2146
																		360	13.4118	60	1.17647	0.372033	-11.3247		49.5	12.9412	288	31.9109	1.84772	35.8452		276	84.4706	288	-63.0267	2.4509	-50.1686
																		360	13.4118	66	1.17647	0	-12.5247		49.5	12.9412	292	33.8717	1.39202	35.8203		276	84.4706	292	-58.7914	2.79891	-51.1226
																		360	13.4118	72	0.470588	0.288175	-13.4118		49.5	12.9412	296	32.303	0.803682	35.8163		276	84.4706	296	-60.2032	1.76078	-52.0766
																		360	13.4118	78	0	0	-13.4118		49.5	12.9412	300	35.0481	2.78404	35.8316		276	84.4706	300	-65.1444	1.34138	-53.0306
																		360	13.4118	84	0.470588	0.288175	-13.4118		49.5	12.9412	304	35.0481	1.39202	35.8648		276	84.4706	304	-64.4385	1.98959	-53.9846
																		360	13.4118	90	0.235294	0.235294	-13.4118		49.5	12.9412	308	36.6168	2.19047	35.9144		276	84.4706	308	-65.615	2.12417	-54.9386
																		360	13.4118	96	0.235294	0.235294	-13.4118		49.5	12.9412	312	37.7932	1.51882	35.9794		276	84.4706	312	-68.2032	1.76862	-55.8926
																		360	13.4118	102	0.235294	0.235294	-13.4118		49.5	12.9412	316	33.8717	2.41105	36.0585		276	84.4706	316	-65.8503	2.87213	-56.8466
																		360	13.4118	108	0.235294	0.235294	-13.4118		49.5	12.9412	320	38.5775	0.91129	36.5226		276	84.4706	320	-68.6738	1.86016	-57.8006
																		360	13.4118	114	0.235294	0.235294	-13.4118		49.5	12.9412	324	38.1854	1.51882	37.2026		276	84.4706	324	-67.7326	2.66724	-58.7546
																		360	13.4118	120	0	0	-13.4118		49.5	12.9412	328	34.2638	3.3414	37.8826		276	84.4706	328	-70.5561	0.797921	-59.7086
																		360	13.4118	126	0	0	-13.4118		49.5	12.9412	332	38.5775	1.39202	38.5626		276	84.4706	332	-71.0267	2.29336	-60.6626
																		360	13.4118	132	0	0	-13.4118		49.5	12.9412	336	36.6168	3.50317	39.2426		276	84.4706	336	-72.2032	1.23389	-61.6166
																		360	13.4118	138	0	0	-13.4118		49.5	12.9412	340	37.7932	2.37247	39.3173		276	84.4706	340	-71.4973	3.50185	-62.5706
																		360	13.4118	144	0	0	-13.4118		49.5	12.9412	344	39.754	1.5784	39.1227		276	84.4706	344	-70.7914	1.45996	-63.5246
																		360	13.4118	150	0	0	-13.4118		49.5	12.9412	348	40.9305	1.39202	38.9531		276	84.4706	348	-73.615	2.33523	-64.4786
																		360	13.4118	156	0	0	-13.4118		108	13.4118	0	0.224599	0.599885	0
																		360	13.4118	162	0	0	-13.4118		108	13.4118	4	2.81283	0.797921	2.96015
																		360	13.4118	168	0	0	-13.4118		108	13.4118	8	5.63636	0.744065	5.9203
																		360	13.4118	174	0	0	-13.4118		108	13.4118	12	8.69519	0.599885	8.88045
																		360	13.4118	180	0	0	-13.4118		108	13.4118	16	11.9893	0.599885	11.8406
																		360	13.4118	186	0	0	-13.4118		108	13.4118	20	11.9893	1.09101	14.8007
																		360	13.4118	192	0	0	-13.4118		108	13.4118	24	17.8717	0.470588	17.7609
																		360	13.4118	198	0	0	-13.4118		108	13.4118	28	19.9893	0.685994	20.721
																		360	13.4118	204	0	0	-13.4118		108	13.4118	32	24.2246	0.685994	23.6812
																		360	13.4118	210	0	0	-13.4118		108	13.4118	36	26.3422	0.797921	27.6812
																		360	13.4118	216	0	0	-13.4118		108	13.4118	40	28.4599	0.288175	31.6812
																		360	13.4118	222	0	0	-13.4118		108	13.4118	44	33.8717	0.984306	35.6812
																		360	13.4118	228	0	0	-13.4118		108	13.4118	48	36.4599	0.440195	39.6812
																		360	13.4118	234	0	0	-13.4118		108	13.4118	52	40.4599	0.288175	43.6812
																		360	13.4118	240	0	0	-13.4118		108	13.4118	56	44.2246	0.685994	47.6812
																		360	13.4118	246	0	0	-13.4118		108	13.4118	60	46.8128	0	51.6812
																		360	13.4118	252	0	0	-13.4118		108	13.4118	64	51.5187	0	55.6812
																		360	13.4118	258	0	0	-13.4118		108	13.4118	68	55.5187	0.288175	59.6812
																		360	13.4118	264	0	0	-13.4118		108	13.4118	72	59.9893	0.235294	63.6812
																		360	13.4118	270	0	0	-13.4118		108	13.4118	76	63.2834	0	67.6812
																		360	13.4118	276	0	0	-13.4118		108	13.4118	80	66.8128	0	71.6812
																		360	13.4118	282	0	0	-13.4118		108	13.4118	84	71.2834	0.235294	75.6812
																		360	13.4118	288	0	0	-13.4118		108	13.4118	88	74.8128	0.235294	79.6812
																		360	13.4118	294	0	0	-13.4118		108	13.4118	92	78.5775	0	83.6812
																		360	13.4118	300	0	0	-13.4118		108	13.4118	96	83.2834	0	87.6812
																		360	13.4118	306	0	0	-13.4118		108	13.4118	100	86.8128	0	91.6812
																		360	13.4118	312	0	0	-13.4118		108	13.4118	104	91.5187	0	95.6812
																		360	13.4118	318	0	0	-13.4118		108	13.4118	108	95.0481	7.10543e-15	99.6812
																		360	13.4118	324	0	0	-13.4118		108	13.4118	112	98.5775	7.10543e-15	103.681
																		360	13.4118	330	0	0	-13.4118		108	13.4118	116	103.283	0	107.681
																		360	13.4118	336	0	0	-13.4118		108	13.4118	120	106.813	0	111.681
																		360	13.4118	342	0	0	-13.4118		108	13.4118	124	111.519	0	115.681
																		360	13.4118	348	0	0	-13.4118		108	13.4118	128	115.048	0	119.681
																									108	13.4118	132	118.578	0	123.681
																									108	13.4118	136	123.283	0	127.681
																									108	13.4118	140	126.813	0	131.681
																									108	13.4118	144	131.519	0	135.681
																									108	13.4118	148	135.048	0	139.681
																									108	13.4118	152	138.578	0	143.681
																									108	13.4118	156	142.813	0.288175	147.681
																									108	13.4118	160	146.578	0.235294	151.681
																									108	13.4118	164	150.342	0	155.681
																									108	13.4118	168	153.872	0.91129	159.681
																									108	13.4118	172	157.636	0.576351	163.681
																									108	13.4118	176	159.048	1.21125	167.681
																									108	13.4118	180	159.048	0.797921	152.309
																									108	13.4118	184	154.342	2.3114	138.377
																									108	13.4118	188	140.695	1.63863	127.687
																									108	13.4118	192	131.048	1.37199	119.259
																									108	13.4118	196	123.754	0.705882	112.473
																									108	13.4118	200	117.872	0.955769	106.916
																									108	13.4118	204	115.754	1.02562	102.303
																									108	13.4118	208	110.107	1.36186	98.4316
																									108	13.4118	212	96.9305	0.88039	97.6812
																									108	13.4118	216	96.6952	0.599885	99.6812
																									108	13.4118	220	98.107	0.470588	101.681
																									108	13.4118	224	99.2834	0.288175	103.681
																									108	13.4118	228	101.166	0.235294	105.681
																									108	13.4118	232	103.283	0.372033	107.681
																									108	13.4118	236	104.93	0.705882	109.681
																									108	13.4118	240	107.283	0.288175	111.681
																									108	13.4118	244	108.46	0.288175	113.681
																									108	13.4118	248	111.283	0.235294	115.681
																									108	13.4118	252	112.46	0.235294	117.681
																									108	13.4118	256	114.578	0.470588	119.681
																									108	13.4118	260	117.401	0	121.681
																									108	13.4118	264	118.342	0.235294	123.681
																									108	13.4118	268	120.93	0	125.681
																									108	13.4118	272	123.283	0	127.681
																									108	13.4118	276	124.46	0	129.681
																									108	13.4118	280	126.813	0	131.681
																									108	13.4118	284	129.166	0	133.681
																									108	13.4118	288	131.519	0	135.681
																									108	13.4118	292	132.46	0.235294	137.681
																									108	13.4118	296	135.048	0	139.681
																									108	13.4118	300	137.401	0	141.681
																									108	13.4118	304	138.578	0	143.681
																									108	13.4118	308	140.93	0	145.681
																									108	13.4118	312	143.048	0.235294	147.681
																									108	13.4118	316	144.225	0.235294	149.681
																									108	13.4118	320	146.813	0	151.681
																									108	13.4118	324	149.166	0	153.681
																									108	13.4118	328	150.342	0	155.681
																									108	13.4118	332	152.46	0.235294	157.681
																									108	13.4118	336	155.048	0	159.681
																									108	13.4118	340	157.401	0	161.681
																									108	13.4118	344	157.166	1.41176	163.681
																									108	13.4118	348	160.695	0.235294	165.681
																									360	13.4118	0	0.224599	0.599885	0
																									360	13.4118	4	-2.12834	0.88039	-0.763294
																									360	13.4118	8	-2.59893	0.644379	-1.52659
																									360	13.4118	12	-4.48128	0.470588	-2.28988
																									360	13.4118	16	-3.30481	0.599885	-3.05318
																									360	13.4118	20	-5.89305	0.685994	-3.81647
																									360	13.4118	24	-6.36364	0.576351	-4.57976
																									360	13.4118	28	-5.65775	1.21125	-5.34306
																									360	13.4118	32	-7.30481	0.372033	-6.10635
																									360	13.4118	36	-8.24599	0.864526	-6.90635
																									360	13.4118	40	-9.42246	1.19977	-7.70635
																									360	13.4118	44	-10.3636	0.599885	-8.50635
																									360	13.4118	48	-11.3048	0.288175	-9.30635
																									360	13.4118	52	-11.3048	0.599885	-10.1064
																									360	13.4118	56	-11.0695	1.01204	-10.9064
																									360	13.4118	60	-12.0107	0.372033	-11.7064
																									360	13.4118	64	-12.246	0.235294	-12.5064
																									360	13.4118	68	-11.5401	0.599885	-13.3064
																									360	13.4118	72	-12.7166	0.288175	-13.4118
																									360	13.4118	76	-12.7166	0.288175	-13.4118
																									360	13.4118	80	-12.9519	0.235294	-13.4118
																									360	13.4118	84	-12.7166	0.288175	-13.4118
																									360	13.4118	88	-13.1872	0	-13.4118
																									360	13.4118	92	-12.9519	0.235294	-13.4118
																									360	13.4118	96	-12.9519	0.235294	-13.4118
																									360	13.4118	100	-13.1872	0	-13.4118
																									360	13.4118	104	-13.1872	0	-13.4118
																									360	13.4118	108	-12.9519	0.235294	-13.4118
																									360	13.4118	112	-13.1872	0	-13.4118
																									360	13.4118	116	-13.1872	0	-13.4118
																									360	13.4118	120	-13.1872	0	-13.4118
																									360	13.4118	124	-13.1872	0	-13.4118
																									360	13.4118	128	-13.1872	0	-13.4118
																									360	13.4118	132	-13.1872	0	-13.4118
																									360	13.4118	136	-13.1872	0	-13.4118
																									360	13.4118	140	-13.1872	0	-13.4118
																									360	13.4118	144	-13.1872	0	-13.4118
																									360	13.4118	148	-13.1872	0	-13.4118
																									360	13.4118	152	-13.1872	0	-13.4118
																									360	13.4118	156	-13.1872	0	-13.4118
																									360	13.4118	160	-13.1872	0	-13.4118
																									360	13.4118	164	-13.1872	0	-13.4118
																									360	13.4118	168	-13.1872	0	-13.4118
																									360	13.4118	172	-13.1872	0	-13.4118
																									360	13.4118	176	-13.1872	0	-13.4118
																									360	13.4118	180	-13.1872	0	-13.4118
																									360	13.4118	184	-13.1872	0	-13.4118
																									360	13.4118	188	-13.1872	0	-13.4118
																									360	13.4118	192	-13.1872	0	-13.4118
																									360	13.4118	196	-13.1872	0	-13.4118
																									360	13.4118	200	-13.1872	0	-13.4118
																									360	13.4118	204	-13.1872	0	-13.4118
																									360	13.4118	208	-13.1872	0	-13.4118
																									360	13.4118	212	-13.1872	0	-13.4118
																									360	13.4118	216	-13.1872	0	-13.4118
																									360	13.4118	220	-13.1872	0	-13.4118
																									360	13.4118	224	-13.1872	0	-13.4118
																									360	13.4118	228	-13.1872	0	-13.4118
																									360	13.4118	232	-13.1872	0	-13.4118
																									360	13.4118	236	-13.1872	0	-13.4118
																									360	13.4118	240	-13.1872	0	-13.4118
																									360	13.4118	244	-13.1872	0	-13.4118
																									360	13.4118	248	-13.1872	0	-13.4118
																									360	13.4118	252	-13.1872	0	-13.4118
																									360	13.4118	256	-13.1872	0	-13.4118
																									360	13.4118	260	-13.1872	0	-13.4118
																									360	13.4118	264	-13.1872	0	-13.4118
																									360	13.4118	268	-13.1872	0	-13.4118
																									360	13.4118	272	-13.1872	0	-13.4118
																									360	13.4118	276	-13.1872	0	-13.4118
																									360	13.4118	280	-13.1872	0	-13.4118
																									360	13.4118	284	-13.1872	0	-13.4118
																									360	13.4118	288	-13.1872	0	-13.4118
																									360	13.4118	292	-13.1872	0	-13.4118
																									360	13.4118	296	-13.1872	0	-13.4118
																									360	13.4118	300	-13.1872	0	-13.4118
																									360	13.4118	304	-13.1872	0	-13.4118
																									360	13.4118	308	-13.1872	0	-13.4118
																									360	13.4118	312	-13.1872	0	-13.4118
																									360	13.4118	316	-13.1872	0	-13.4118
																									360	13.4118	320	-13.1872	0	-13.4118
																									360	13.4118	324	-13.1872	0	-13.4118
																									360	13.4118	328	-13.1872	0	-13.4118
																									360	13.4118	332	-13.1872	0	-13.4118
																									360	13.4118	336	-13.1872	0	-13.4118
																									360	13.4118	340	-13.1872	0	-13.4118
																									360	13.4118	344	-13.1872	0	-13.4118
																									360	13.4118	348	-13.1872	0	-13.4118
																									49.5	29.4118	0	-0.737968	2.92939	0
																									49.5	29.4118	4	1.22282	2.89772	0.964604
																									49.5	29.4118	8	1.22282	2.89772	1.92921
																									49.5	29.4118	12	2.79144	3.2857	2.89381
																									49.5	29.4118	16	3.1836	2.19047	3.85842
																									49.5	29.4118	20	5.53654	2.48641	4.82302
																									49.5	29.4118	24	3.57576	2.59536	5.78763
																									49.5	29.4118	28	4.36007	1.09523	6.75223
																									49.5	29.4118	32	5.9287	1.84772	7.71683
																									49.5	29.4118	36	9.06595	1.32407	8.68144
																									49.5	29.4118	40	10.6346	1.69128	9.64604
																									49.5	29.4118	44	11.8111	1.60736	10.6106
																									49.5	29.4118	48	8.6738	1.05227	11.5753
																									49.5	29.4118	52	11.4189	0.303763	14.9753
																									49.5	29.4118	56	9.85027	0.91129	18.3753
																									49.5	29.4118	60	16.9091	1.05227	21.7753
																									49.5	29.4118	64	15.3405	2.19047	24.7258
																									49.5	29.4118	68	16.5169	1.60736	22.1616
																									49.5	29.4118	72	16.9091	1.39202	20.5981
																									49.5	29.4118	76	16.5169	1.51882	19.6779
																									49.5	29.4118	80	18.8699	2.48641	19.1956
																									49.5	29.4118	84	22.0071	1.32407	19.0249
																									49.5	29.4118	88	22.0071	1.84772	19.0838
																									49.5	29.4118	92	17.6934	1.21505	19.3166
																									49.5	29.4118	96	19.6542	1.21505	19.6846
																									49.5	29.4118	100	19.6542	2.37247	20.1595
																									49.5	29.4118	104	22.3993	1.09523	20.7204
																									49.5	29.4118	108	23.1836	0.803682	21.3517
																									49.5	29.4118	112	21.2228	0.303763	22.0412
																									49.5	29.4118	116	21.2228	0.803682	22.7795
																									49.5	29.4118	120	21.615	2.73387	23.5589
																									49.5	29.4118	124	22.7914	1.82258	24.3734
																									49.5	29.4118	128	23.1836	0.803682	25.2182
																									49.5	29.4118	132	23.9679	1.897	26.2751
																									49.5	29.4118	136	25.9287	0.303763	26.3272
																									49.5	29.4118	140	23.1836	1.09523	26.4646
																									49.5	29.4118	144	23.5758	1.69128	26.6742
																									49.5	29.4118	148	24.3601	1.09523	26.9455
																									49.5	29.4118	152	22.7914	2.10453	27.2697
																									49.5	29.4118	156	23.9679	1.5784	27.64
																									49.5	29.4118	160	25.9287	1.60736	28.0503
																									49.5	29.4118	164	26.713	0.803682	28.4959
																									49.5	29.4118	168	26.713	0.303763	28.9725
																									49.5	29.4118	172	24.3601	1.69128	29.4767
																									49.5	29.4118	176	27.1052	0.803682	30.0054
																									49.5	29.4118	180	27.4973	0.526134	30.5561
																									49.5	29.4118	184	26.3209	1.39202	31.1266
																									49.5	29.4118	188	28.6738	1.39202	31.7148
																									49.5	29.4118	192	27.1052	1.32407	32.3191
																									49.5	29.4118	196	25.9287	0.303763	32.9381
																									49.5	29.4118	200	28.6738	1.5784	33.5703
																									49.5	29.4118	204	28.2816	1.32407	34.2147
																									49.5	29.4118	208	30.6346	0.803682	34.8702
																									49.5	29.4118	212	29.4581	0.803682	35.536
																									49.5	29.4118	216	29.4581	0.303763	36.2111
																									49.5	29.4118	220	28.6738	2.63067	36.8949
																									49.5	29.4118	224	28.2816	1.09523	37.5867
																									49.5	29.4118	228	29.066	1.32407	38.2859
																									49.5	29.4118	232	28.2816	2.19047	38.992
																									49.5	29.4118	236	29.066	1.09523	39.7045
																									49.5	29.4118	240	32.5954	0.303763	40.4229
																									49.5	29.4118	244	30.6346	0.803682	41.1469
																									49.5	29.4118	248	30.2424	1.21505	41.8761
																									49.5	29.4118	252	31.0267	0.526134	42.6101
																									49.5	29.4118	256	31.4189	1.99191	43.3486
																									49.5	29.4118	260	29.4581	1.32407	44.0983
																									49.5	29.4118	264	29.4581	1.21505	44.1046
																									49.5	29.4118	268	31.4189	1.99191	44.1433
																									49.5	29.4118	272	30.6346	1.21505	44.2115
																									49.5	29.4118	276	31.8111	0.303763	44.3068
																									49.5	29.4118	280	32.9875	1.32407	44.4271
																									49.5	29.4118	284	31.4189	1.09523	44.5704
																									49.5	29.4118	288	33.7718	0.303763	44.735
																									49.5	29.4118	292	34.164	2.19047	44.9192
																									49.5	29.4118	296	33.3797	1.05227	45.1216
																									49.5	29.4118	300	34.5561	1.05227	45.3411
																									49.5	29.4118	304	32.9875	1.32407	45.5762
																									49.5	29.4118	308	32.5954	0.303763	45.8261
																									49.5	29.4118	312	32.5954	1.51882	46.0898
																									49.5	29.4118	316	34.5561	1.39202	46.3662
																									49.5	29.4118	320	34.164	1.09523	46.6548
																									49.5	29.4118	324	33.3797	3.20035	46.9546
																									49.5	29.4118	328	32.2032	0.91129	47.265
																									49.5	29.4118	332	31.4189	1.09523	47.5853
																									49.5	29.4118	336	34.164	1.84772	47.9151
																									49.5	29.4118	340	35.3405	1.32407	48.2537
																									49.5	29.4118	344	32.9875	2.19047	48.6006
																									49.5	29.4118	348	31.4189	0.803682	48.9555
																									108	30.8235	0	0.673797	2.36468	0
																									108	30.8235	4	3.73262	1.91154	1.952
																									108	30.8235	8	4.90909	1.98262	3.904
																									108	30.8235	12	7.02674	2.09134	5.856
																									108	30.8235	16	8.90909	1.79965	7.808
																									108	30.8235	20	11.4973	2.02408	9.76
																									108	30.8235	24	12.2032	2.29336	11.712
																									108	30.8235	28	16.9091	1.897	13.664
																									108	30.8235	32	18.5561	1.21125	15.616
																									108	30.8235	36	21.615	1.1161	17.568
																									108	30.8235	40	21.1444	2.12417	19.52
																									108	30.8235	44	23.262	0.288175	21.472
																									108	30.8235	48	23.9679	1.28876	23.424
																									108	30.8235	52	26.0856	0.685994	25.376
																									108	30.8235	56	28.9091	0.780382	29.376
																									108	30.8235	60	32.4385	1.01204	33.376
																									108	30.8235	64	35.4973	0.440195	37.376
																									108	30.8235	68	37.3797	0.288175	41.376
																									108	30.8235	72	42.7914	0.744065	45.376
																									108	30.8235	76	45.3797	0.440195	49.376
																									108	30.8235	80	49.3797	0.288175	53.376
																									108	30.8235	84	54.0856	0.288175	57.376
																									108	30.8235	88	57.8503	0.235294	61.376
																									108	30.8235	92	61.1444	0.288175	65.376
																									108	30.8235	96	66.0856	0.235294	69.376
																									108	30.8235	100	69.615	0.235294	73.376
																									108	30.8235	104	74.3209	0.235294	77.376
																									108	30.8235	108	77.615	0.288175	81.376
																									108	30.8235	112	81.3797	0.235294	85.376
																									108	30.8235	116	86.0856	0.235294	89.376
																									108	30.8235	120	89.615	0.235294	93.376
																									108	30.8235	124	94.0856	0.288175	97.376
																									108	30.8235	128	97.8503	0.235294	101.376
																									108	30.8235	132	101.38	0.235294	105.376
																									108	30.8235	136	105.85	0.288175	109.376
																									108	30.8235	140	109.615	0.235294	113.376
																									108	30.8235	144	114.321	0.235294	117.376
																									108	30.8235	148	117.85	0.235294	121.376
																									108	30.8235	152	120.674	0.440195	125.376
																									108	30.8235	156	125.85	0.470588	129.376
																									108	30.8235	160	128.203	0.599885	133.376
																									108	30.8235	164	130.086	1.45996	137.376
																									108	30.8235	168	132.674	1.80733	141.376
																									108	30.8235	172	131.968	1.36186	145.376
																									108	30.8235	176	130.791	2.15008	141.233
																									108	30.8235	180	128.909	1.68034	127.052
																									108	30.8235	184	124.439	2.89613	116.151
																									108	30.8235	188	113.615	1.45996	107.548
																									108	30.8235	192	107.733	1.45996	100.617
																									108	30.8235	196	98.7914	1.02562	94.9403
																									108	30.8235	200	95.0267	1.09101	90.2296
																									108	30.8235	204	93.615	0.685994	86.2777
																									108	30.8235	208	89.1444	0.599885	82.9332
																									108	30.8235	212	80.9091	1.60449	80.0822
																									108	30.8235	216	79.9679	1.09101	81.376
																									108	30.8235	220	80.4385	1.1161	83.376
																									108	30.8235	224	81.3797	0.780382	85.376
																									108	30.8235	228	83.0267	1.01204	87.376
																									108	30.8235	232	84.4385	0.705882	89.376
																									108	30.8235	236	87.262	0.941176	91.376
																									108	30.8235	240	89.1444	0.470588	93.376
																									108	30.8235	244	91.4973	0.470588	95.376
																									108	30.8235	248	93.8503	0.288175	97.376
																									108	30.8235	252	95.262	0.288175	99.376
																									108	30.8235	256	97.1444	0.235294	101.376
																									108	30.8235	260	99.7326	0.288175	103.376
																									108	30.8235	264	101.615	0	105.376
																									108	30.8235	268	103.968	0	107.376
																									108	30.8235	272	105.85	0.288175	109.376
																									108	30.8235	276	107.262	0.235294	111.376
																									108	30.8235	280	109.615	0.235294	113.376
																									108	30.8235	284	111.733	0.288175	115.376
																									108	30.8235	288	114.321	0.235294	117.376
																									108	30.8235	292	115.733	0	119.376
																									108	30.8235	296	117.85	0.235294	121.376
																									108	30.8235	300	119.968	0.288175	123.376
																									108	30.8235	304	121.615	0	125.376
																									108	30.8235	308	123.733	0.235294	127.376
																									108	30.8235	312	126.086	0.235294	129.376
																									108	30.8235	316	126.321	0.91129	131.376
																									108	30.8235	320	129.615	0.235294	133.376
																									108	30.8235	324	131.733	0.288175	135.376
																									108	30.8235	328	132.674	0.705882	137.376
																									108	30.8235	332	135.262	0.288175	139.376
																									108	30.8235	336	135.262	1.09101	141.376
																									108	30.8235	340	138.791	0.797921	143.376
																									108	30.8235	344	139.497	0.576351	145.376
																									108	30.8235	348	141.38	1.19977	147.376
																									360	30.8235	0	0.673797	2.36468	0
																									360	30.8235	4	0.203209	1.59584	-0.789333
																									360	30.8235	8	-0.737968	1.66378	-1.57867
																									360	30.8235	12	-2.85561	1.31006	-2.368
																									360	30.8235	16	-2.62032	1.42153	-3.15733
																									360	30.8235	20	-2.85561	1.76078	-3.94667
																									360	30.8235	24	-5.91444	1.68855	-4.736
																									360	30.8235	28	-4.73797	1.21125	-5.52533
																									360	30.8235	32	-5.44385	1.53393	-6.31467
																									360	30.8235	36	-7.09091	0.955769	-7.104
																									360	30.8235	40	-8.50267	2.37052	-7.89333
																									360	30.8235	44	-8.26738	1.32058	-8.68267
																									360	30.8235	48	-11.0909	0.941176	-9.472
																									360	30.8235	52	-15.0909	1.98262	-10.9068
																									360	30.8235	56	-15.7968	1.36186	-12.8319
																									360	30.8235	60	-16.5027	1.9545	-14.7571
																									360	30.8235	64	-18.1497	1.68034	-16.6822
																									360	30.8235	68	-21.6791	1.14063	-18.6073
																									360	30.8235	72	-23.3262	0.864526	-20.5324
																									360	30.8235	76	-25.2086	1.45996	-22.4575
																									360	30.8235	80	-24.9733	0.797921	-24.3827
																									360	30.8235	84	-26.6203	0.984306	-26.3078
																									360	30.8235	88	-26.1497	0.797921	-28.2329
																									360	30.8235	92	-27.3262	1.21125	-30.158
																									360	30.8235	96	-28.2674	0.955769	-30.8235
																									360	30.8235	100	-28.9733	0.744065	-30.8235
																									360	30.8235	104	-28.2674	0.955769	-30.8235
																									360	30.8235	108	-29.4439	0.705882	-30.8235
																									360	30.8235	112	-28.0321	0.941176	-30.8235
																									360	30.8235	116	-28.9733	0.372033	-30.8235
																									360	30.8235	120	-29.4439	0.470588	-30.8235
																									360	30.8235	124	-29.9144	0.235294	-30.8235
																									360	30.8235	128	-29.9144	0.235294	-30.8235
																									360	30.8235	132	-29.9144	0.235294	-30.8235
																									360	30.8235	136	-29.9144	0.235294	-30.8235
																									360	30.8235	140	-30.1497	0	-30.8235
																									360	30.8235	144	-30.1497	0	-30.8235
																									360	30.8235	148	-30.1497	0	-30.8235
																									360	30.8235	152	-29.9144	0.235294	-30.8235
																									360	30.8235	156	-30.1497	0	-30.8235
																									360	30.8235	160	-30.1497	0	-30.8235
																									360	30.8235	164	-30.1497	0	-30.8235
																									360	30.8235	168	-29.9144	0.235294	-30.8235
																									360	30.8235	172	-30.1497	0	-30.8235
																									360	30.8235	176	-30.1497	0	-30.8235
																									360	30.8235	180	-30.1497	0	-30.8235
																									360	30.8235	184	-30.1497	0	-30.8235
																									360	30.8235	188	-30.1497	0	-30.8235
																									360	30.8235	192	-30.1497	0	-30.8235
																									360	30.8235	196	-30.1497	0	-30.8235
																									360	30.8235	200	-30.1497	0	-30.8235
																									360	30.8235	204	-30.1497	0	-30.8235
																									360	30.8235	208	-30.1497	0	-30.8235
																									360	30.8235	212	-30.1497	0	-30.8235
																									360	30.8235	216	-30.1497	0	-30.8235
																									360	30.8235	220	-30.1497	0	-30.8235
																									360	30.8235	224	-30.1497	0	-30.8235
																									360	30.8235	228	-30.1497	0	-30.8235
																									360	30.8235	232	-30.1497	0	-30.8235
																									360	30.8235	236	-30.1497	0	-30.8235
																									360	30.8235	240	-30.1497	0	-30.8235
																									360	30.8235	244	-30.1497	0	-30.8235
																									360	30.8235	248	-30.1497	0	-30.8235
																									360	30.8235	252	-30.1497	0	-30.8235
																									360	30.8235	256	-30.1497	0	-30.8235
																									360	30.8235	260	-30.1497	0	-30.8235
																									360	30.8235	264	-30.1497	0	-30.8235
																									360	30.8235	268	-30.1497	0	-30.8235
																									360	30.8235	272	-30.1497	0	-30.8235
																									360	30.8235	276	-30.1497	0	-30.8235
																									360	30.8235	280	-30.1497	0	-30.8235
																									360	30.8235	284	-30.1497	0	-30.8235
																									360	30.8235	288	-30.1497	0	-30.8235
																									360	30.8235	292	-30.1497	0	-30.8235
																									360	30.8235	296	-30.1497	0	-30.8235
																									360	30.8235	300	-30.1497	0	-30.8235
																									360	30.8235	304	-30.1497	0	-30.8235
																									360	30.8235	308	-30.1497	0	-30.8235
																									360	30.8235	312	-30.1497	0	-30.8235
																									360	30.8235	316	-30.1497	0	-30.8235
																									360	30.8235	320	-30.1497	0	-30.8235
																									360	30.8235	324	-30.1497	0	-30.8235
																									360	30.8235	328	-30.1497	0	-30.8235
																									360	30.8235	332	-30.1497	0	-30.8235
																									360	30.8235	336	-30.1497	0	-30.8235
																									360	30.8235	340	-30.1497	0	-30.8235
																									360	30.8235	344	-30.1497	0	-30.8235
																									360	30.8235	348	-30.1497	0	-30.8235
																									49.5	55.6863	0	0.0819964	1.51882	0
																									49.5	55.6863	4	1.25847	1.60736	0.621789
																									49.5	55.6863	8	1.25847	1.60736	1.24358
																									49.5	55.6863	12	3.61141	1.99191	1.86537
																									49.5	55.6863	16	4.00357	0.803682	2.48716
																									49.5	55.6863	20	2.43494	1.60736	3.10895
																									49.5	55.6863	24	4.39572	1.39202	3.73074
																									49.5	55.6863	28	5.57219	2.29336	4.35252
																									49.5	55.6863	32	4.00357	1.09523	4.97431
																									49.5	55.6863	36	6.74866	1.39202	5.5961
																									49.5	55.6863	40	4.39572	1.05227	6.21789
																									49.5	55.6863	44	4.00357	0.803682	6.83968
																									49.5	55.6863	48	8.31729	0.303763	7.46147
																									49.5	55.6863	52	4.39572	0.526134	8.08326
																									49.5	55.6863	56	6.74866	2.29336	8.70505
																									49.5	55.6863	60	9.49376	1.84772	9.32684
																									49.5	55.6863	64	6.74866	0.526134	9.94863
																									49.5	55.6863	68	9.49376	0.803682	10.5704
																									49.5	55.6863	72	9.88592	0.803682	10.9072
																									49.5	55.6863	76	12.2389	1.09523	11.3612
																									49.5	55.6863	80	5.57219	1.39202	11.766
																									49.5	55.6863	84	11.4545	2.41105	11.9996
																									49.5	55.6863	88	10.2781	0.91129	12.2559
																									49.5	55.6863	92	12.2389	0.607527	12.5323
																									49.5	55.6863	96	13.4153	1.69128	12.8269
																									49.5	55.6863	100	10.6702	1.32407	13.1382
																									49.5	55.6863	104	14.5918	0.607527	13.4654
																									49.5	55.6863	108	11.8467	0.803682	13.8077
																									49.5	55.6863	112	12.631	0.526134	14.1644
																									49.5	55.6863	116	13.4153	2.59536	14.5351
																									49.5	55.6863	120	13.8075	2.78404	14.9195
																									49.5	55.6863	124	17.7291	1.60736	15.3171
																									49.5	55.6863	128	16.1604	0	15.7279
																									49.5	55.6863	132	16.5526	1.09523	16.1516
																									49.5	55.6863	136	14.1996	1.51882	16.588
																									49.5	55.6863	140	12.631	1.05227	17.0369
																									49.5	55.6863	144	17.7291	1.69128	17.5327
																									49.5	55.6863	148	10.6702	1.09523	18.1298
																									49.5	55.6863	152	12.631	0.526134	18.601
																									49.5	55.6863	156	15.7683	1.99191	18.8886
																									49.5	55.6863	160	10.2781	0.526134	19.1926
																									49.5	55.6863	164	11.0624	0.803682	19.5116
																									49.5	55.6863	168	14.984	3.68294	19.8447
																									49.5	55.6863	172	9.1016	2.10453	20.1911
																									49.5	55.6863	176	16.1604	1.82258	23.8566
																									49.5	55.6863	180	14.5918	1.51882	24.3176
																									49.5	55.6863	184	15.7683	1.69128	24.793
																									49.5	55.6863	188	9.49376	2.12634	25.2822
																									49.5	55.6863	192	16.1604	1.39202	25.7847
																									49.5	55.6863	196	13.8075	1.39202	26.3001
																									49.5	55.6863	200	8.70945	2.12634	26.8282
																									49.5	55.6863	204	12.631	1.897	27.3686
																									49.5	55.6863	208	16.1604	1.05227	27.9211
																									49.5	55.6863	212	18.5134	0.91129	28.4855
																									49.5	55.6863	216	16.9447	2.43011	29.0785
																									49.5	55.6863	220	17.3369	1.897	29.4886
																									49.5	55.6863	224	17.7291	1.69128	29.6464
																									49.5	55.6863	228	20.4742	3.08286	29.6168
																									49.5	55.6863	232	20.4742	3.38257	29.6027
																									49.5	55.6863	236	19.2977	1.60736	29.6026
																									49.5	55.6863	240	20.082	0.803682	29.6151
																									49.5	55.6863	244	18.5134	1.39202	29.639
																									49.5	55.6863	248	20.4742	0.607527	29.6732
																									49.5	55.6863	252	22.0428	0.91129	29.717
																									49.5	55.6863	256	19.2977	1.32407	29.7693
																									49.5	55.6863	260	15.3761	2.19047	29.8296
																									49.5	55.6863	264	21.6506	0.303763	29.8971
																									49.5	55.6863	268	21.6506	1.09523	29.9714
																									49.5	55.6863	272	20.4742	0.803682	30.0517
																									49.5	55.6863	276	20.8663	2.29336	30.1378
																									49.5	55.6863	280	20.8663	2.92939	30.2292
																									49.5	55.6863	284	18.5134	3.64516	30.3255
																									49.5	55.6863	288	23.2193	0.91129	30.5549
																									49.5	55.6863	292	20.082	1.51882	30.883
																									49.5	55.6863	296	18.1212	0.303763	30.9577
																									49.5	55.6863	300	22.0428	2.41105	30.932
																									49.5	55.6863	304	20.8663	3.794	30.916
																									49.5	55.6863	308	14.984	0.91129	30.9089
																									49.5	55.6863	312	18.9055	4.88861	30.9101
																									49.5	55.6863	316	18.5134	2.41105	30.9189
																									49.5	55.6863	320	17.7291	1.69128	30.9348
																									49.5	55.6863	324	22.0428	2.63067	30.9573
																									49.5	55.6863	328	17.3369	1.39202	30.9858
																									49.5	55.6863	332	16.1604	2.73387	31.0201
																									49.5	55.6863	336	22.0428	4.10924	31.0597
																									49.5	55.6863	340	21.6506	1.51882	31.1043
																									49.5	55.6863	344	16.9447	1.09523	31.1535
																									49.5	55.6863	348	20.8663	0.91129	31.2072
																									108	55.5294	0	-0.0748663	1.14063	0
																									108	55.5294	4	2.51337	0.88039	1.29333
																									108	55.5294	8	2.74866	0.599885	2.58667
																									108	55.5294	12	6.51337	1.19977	3.88
																									108	55.5294	16	6.27807	0.599885	5.17333
																									108	55.5294	20	6.51337	1.07825	6.46667
																									108	55.5294	24	9.80749	0.797921	7.76
																									108	55.5294	28	9.3369	1.36186	9.05333
																									108	55.5294	32	10.5134	0.685994	10.3467
																									108	55.5294	36	12.3957	1.63863	11.64
																									108	55.5294	40	12.1604	1.1527	12.9333
																									108	55.5294	44	15.4545	2.28126	14.2267
																									108	55.5294	48	15.2193	0.864526	15.52
																									108	55.5294	52	17.8075	0.955769	16.8133
																									108	55.5294	56	14.984	1.34138	18.1067
																									108	55.5294	60	18.2781	1.94741	19.4
																									108	55.5294	64	19.9251	1.63863	20.6933
																									108	55.5294	68	18.7487	1.55187	21.9867
																									108	55.5294	72	21.3369	1.60449	25.9867
																									108	55.5294	76	23.9251	0.88039	29.9867
																									108	55.5294	80	23.9251	1.21125	33.9867
																									108	55.5294	84	28.8663	0.941176	37.9867
																									108	55.5294	88	31.6898	0.685994	41.9867
																									108	55.5294	92	35.4545	0.599885	45.9867
																									108	55.5294	96	40.1604	0.470588	49.9867
																									108	55.5294	100	42.2781	0.685994	53.9867
																									108	55.5294	104	47.9251	0.644379	57.9867
																									108	55.5294	108	51.2193	0.864526	61.9867
																									108	55.5294	112	54.7487	0.576351	65.9867
																									108	55.5294	116	58.7487	0.685994	69.9867
																									108	55.5294	120	62.5134	0.599885	73.9867
																									108	55.5294	124	67.4545	0.470588	77.9867
																									108	55.5294	128	70.0428	1.01204	81.9867
																									108	55.5294	132	73.1016	0.955769	85.9867
																									108	55.5294	136	78.7487	0.941176	89.9867
																									108	55.5294	140	81.5722	1.09101	93.9867
																									108	55.5294	144	84.631	0.780382	97.9867
																									108	55.5294	148	86.2781	2.02408	101.987
																									108	55.5294	152	89.3369	1.14063	105.987
																									108	55.5294	156	93.1016	2.28126	109.987
																									108	55.5294	160	92.1604	1.91877	113.987
																									108	55.5294	164	92.3957	1.83771	117.987
																									108	55.5294	168	90.984	1.56076	113.161
																									108	55.5294	172	87.9251	1.62165	102.236
																									108	55.5294	176	85.1016	2.34115	93.6456
																									108	55.5294	180	81.8075	3.0543	86.7524
																									108	55.5294	184	74.0428	2.11765	81.1309
																									108	55.5294	188	68.631	1.72905	76.487
																									108	55.5294	192	67.6898	3.55676	72.6108
																									108	55.5294	196	64.3957	1.34138	69.3485
																									108	55.5294	200	58.2781	2.05125	66.5847
																									108	55.5294	204	57.8075	1.09101	64.2314
																									108	55.5294	208	58.0428	1.68855	62.2201
																									108	55.5294	212	53.3369	1.76862	60.4966
																									108	55.5294	216	54.7487	1.72103	61.9867
																									108	55.5294	220	52.1604	1.64706	63.9867
																									108	55.5294	224	53.1016	1.2671	65.9867
																									108	55.5294	228	57.8075	1.02562	67.9867
																									108	55.5294	232	57.1016	1.01204	69.9867
																									108	55.5294	236	60.8663	0.83189	71.9867
																									108	55.5294	240	60.631	1.36186	73.9867
																									108	55.5294	244	64.8663	1.21125	75.9867
																									108	55.5294	248	67.2193	1.1527	77.9867
																									108	55.5294	252	68.631	0.797921	79.9867
																									108	55.5294	256	67.9251	1.05227	81.9867
																									108	55.5294	260	71.9251	0.955769	83.9867
																									108	55.5294	264	71.6898	1.50662	85.9867
																									108	55.5294	268	75.2193	1.19977	87.9867
																									108	55.5294	272	77.3369	0.83189	89.9867
																									108	55.5294	276	79.4545	0.440195	91.9867
																									108	55.5294	280	81.8075	1.19977	93.9867
																									108	55.5294	284	83.6898	1.02562	95.9867
																									108	55.5294	288	85.5722	0.91129	97.9867
																									108	55.5294	292	89.1016	0.372033	99.9867
																									108	55.5294	296	88.8663	0.685994	101.987
																									108	55.5294	300	90.2781	1.74499	103.987
																									108	55.5294	304	92.8663	0.864526	105.987
																									108	55.5294	308	94.7487	0.864526	107.987
																									108	55.5294	312	98.2781	0.864526	109.987
																									108	55.5294	316	96.3957	0.941176	111.987
																									108	55.5294	320	100.16	1.21125	113.987
																									108	55.5294	324	101.337	1.09101	115.987
																									108	55.5294	328	102.043	1.53393	117.987
																									108	55.5294	332	104.866	2.02408	119.987
																									108	55.5294	336	102.749	2.45654	121.987
																									108	55.5294	340	105.807	1.19977	123.987
																									108	55.5294	344	104.631	1.36186	125.987
																									108	55.5294	348	105.807	2.81862	127.987
																									360	55.5294	0	-0.0748663	1.14063	0
																									360	55.5294	4	-0.545455	1.19977	-0.642963
																									360	55.5294	8	-1.48663	0.984306	-1.28593
																									360	55.5294	12	-2.19251	1.02562	-1.92889
																									360	55.5294	16	-2.42781	1.01204	-2.57185
																									360	55.5294	20	-5.01604	1.23389	-3.21481
																									360	55.5294	24	-3.13369	0.797921	-3.85778
																									360	55.5294	28	-5.48663	0.955769	-4.50074
																									360	55.5294	32	-7.36898	1.62165	-5.1437
																									360	55.5294	36	-7.83957	1.42153	-5.78667
																									360	55.5294	40	-9.01604	1.37199	-6.42963
																									360	55.5294	44	-9.01604	1.42153	-7.07259
																									360	55.5294	48	-10.1925	1.21125	-7.71556
																									360	55.5294	52	-10.8984	1.44088	-8.35852
																									360	55.5294	56	-9.48663	1.01204	-9.00148
																									360	55.5294	60	-10.1925	1.32058	-9.64444
																									360	55.5294	64	-11.1337	1.87499	-10.2874
																									360	55.5294	68	-14.1925	1.94741	-10.9304
																									360	55.5294	72	-15.1337	2.67243	-11.9697
																									360	55.5294	76	-15.8396	2.47898	-14.0484
																									360	55.5294	80	-17.9572	1.78421	-16.127
																									360	55.5294	84	-21.016	1.80733	-18.2057
																									360	55.5294	88	-24.7807	0.685994	-20.2844
																									360	55.5294	92	-25.7219	1.02562	-22.363
																									360	55.5294	96	-26.8984	1.60449	-24.4417
																									360	55.5294	100	-34.1925	2.4509	-26.5204
																									360	55.5294	104	-37.2513	1.76862	-28.599
																									360	55.5294	108	-38.4278	1.2671	-30.6777
																									360	55.5294	112	-38.6631	1.2671	-32.7564
																									360	55.5294	116	-43.8396	1.34138	-34.835
																									360	55.5294	120	-43.1337	1.42153	-36.9137
																									360	55.5294	124	-44.3102	1.60449	-38.9924
																									360	55.5294	128	-45.2513	0.864526	-41.071
																									360	55.5294	132	-45.4866	0.599885	-43.1497
																									360	55.5294	136	-45.9572	1.87499	-45.2284
																									360	55.5294	140	-49.9572	0.941176	-47.307
																									360	55.5294	144	-48.3102	1.36186	-49.3857
																									360	55.5294	148	-50.4278	1.37199	-51.4644
																									360	55.5294	152	-50.8984	1.34138	-53.543
																									360	55.5294	156	-51.1337	1.14063	-55.5294
																									360	55.5294	160	-52.0749	0.644379	-55.5294
																									360	55.5294	164	-53.016	0.685994	-55.5294
																									360	55.5294	168	-53.4866	0.235294	-55.5294
																									360	55.5294	172	-53.7219	0.797921	-55.5294
																									360	55.5294	176	-53.2513	0.644379	-55.5294
																									360	55.5294	180	-54.1925	0.685994	-55.5294
																									360	55.5294	184	-54.1925	0.440195	-55.5294
																									360	55.5294	188	-54.6631	0.440195	-55.5294
																									360	55.5294	192	-54.8984	0.288175	-55.5294
																									360	55.5294	196	-54.6631	0.440195	-55.5294
																									360	55.5294	200	-55.1337	0.288175	-55.5294
																									360	55.5294	204	-54.4278	0.526134	-55.5294
																									360	55.5294	208	-54.8984	0.470588	-55.5294
																									360	55.5294	212	-55.1337	0.288175	-55.5294
																									360	55.5294	216	-54.6631	0.440195	-55.5294
																									360	55.5294	220	-54.8984	0.288175	-55.5294
																									360	55.5294	224	-54.8984	0.470588	-55.5294
																									360	55.5294	228	-55.369	0.235294	-55.5294
																									360	55.5294	232	-55.1337	0.288175	-55.5294
																									360	55.5294	236	-55.1337	0.288175	-55.5294
																									360	55.5294	240	-54.8984	0.288175	-55.5294
																									360	55.5294	244	-55.369	0.235294	-55.5294
																									360	55.5294	248	-55.1337	0.288175	-55.5294
																									360	55.5294	252	-55.369	0.235294	-55.5294
																									360	55.5294	256	-55.1337	0.288175	-55.5294
																									360	55.5294	260	-55.369	0.235294	-55.5294
																									360	55.5294	264	-55.369	0.235294	-55.5294
																									360	55.5294	268	-55.1337	0.288175	-55.5294
																									360	55.5294	272	-55.1337	0.288175	-55.5294
																									360	55.5294	276	-55.1337	0.288175	-55.5294
																									360	55.5294	280	-55.369	0.235294	-55.5294
																									360	55.5294	284	-55.1337	0.288175	-55.5294
																									360	55.5294	288	-55.369	0.235294	-55.5294
																									360	55.5294	292	-55.6043	0	-55.5294
																									360	55.5294	296	-55.6043	0	-55.5294
																									360	55.5294	300	-55.6043	0	-55.5294
																									360	55.5294	304	-55.6043	0	-55.5294
																									360	55.5294	308	-55.6043	0	-55.5294
																									360	55.5294	312	-55.6043	0	-55.5294
																									360	55.5294	316	-55.6043	0	-55.5294
																									360	55.5294	320	-55.6043	0	-55.5294
																									360	55.5294	324	-55.6043	0	-55.5294
																									360	55.5294	328	-55.6043	0	-55.5294
																									360	55.5294	332	-55.6043	0	-55.5294
																									360	55.5294	336	-55.6043	0	-55.5294
																									360	55.5294	340	-55.6043	0	-55.5294
																									360	55.5294	344	-55.6043	0	-55.5294
																									360	55.5294	348	-55.6043	0	-55.5294
																									49.5	130.196	0	-0.819964	8.52163	0
																									49.5	130.196	4	-1.21212	8.87176	-0.18673
																									49.5	130.196	8	-1.21212	8.87176	-0.37346
																									49.5	130.196	12	-1.60428	9.24859	-0.56019
																									49.5	130.196	16	-2.78075	8.97517	-0.746921
																									49.5	130.196	20	-3.95722	7.85685	-0.933651
																									49.5	130.196	24	-3.56506	8.05403	-1.12038
																									49.5	130.196	28	-5.13369	8.75661	-1.30711
																									49.5	130.196	32	-6.70232	7.70266	-1.49384
																									49.5	130.196	36	-5.52585	8.15649	-1.68057
																									49.5	130.196	40	-7.09447	7.44685	-1.8673
																									49.5	130.196	44	-5.13369	8.66125	-2.05403
																									49.5	130.196	48	-8.27094	8.68253	-2.24076
																									49.5	130.196	52	-7.48663	7.96185	-2.42749
																									49.5	130.196	56	-7.09447	7.96764	-2.61422
																									49.5	130.196	60	-11.4082	6.27696	-2.80095
																									49.5	130.196	64	-11.016	7.45923	-2.98768
																									49.5	130.196	68	-8.6631	7.64253	-3.17441
																									49.5	130.196	72	-11.8004	5.11009	-3.36114
																									49.5	130.196	76	-8.6631	5.019	-3.54787
																									49.5	130.196	80	-8.6631	7.29032	-3.7346
																									49.5	130.196	84	-11.016	6.20302	-3.92133
																									49.5	130.196	88	-17.6827	6.16572	-4.10806
																									49.5	130.196	92	-12.5847	5.86665	-4.29479
																									49.5	130.196	96	-17.2906	4.47471	-4.48152
																									49.5	130.196	100	-23.1729	2.59536	-4.66825
																									49.5	130.196	104	-12.9768	7.16264	-4.85498
																									49.5	130.196	108	-8.27094	6.14323	-5.04171
																									49.5	130.196	112	-12.9768	4.71568	-5.22844
																									49.5	130.196	116	-16.5062	5.57635	-5.41517
																									49.5	130.196	120	-18.0749	2.92939	-5.6019
																									49.5	130.196	124	-19.6435	4.53615	-5.78863
																									49.5	130.196	128	-13.369	4.49529	-5.97537
																									49.5	130.196	132	-11.8004	7.44685	-6.1621
																									49.5	130.196	136	-20.0357	7.14329	-6.34883
																									49.5	130.196	140	-15.3298	3.94892	-6.53556
																									49.5	130.196	144	-15.3298	5.32236	-6.53556
																									49.5	130.196	148	-24.7415	6.49372	-6.53556
																									49.5	130.196	152	-18.467	1.69128	-6.53556
																									49.5	130.196	156	-22.7807	6.40069	-6.53556
																									49.5	130.196	160	-16.1141	4.41242	-6.53556
																									49.5	130.196	164	-18.0749	3.45009	-6.53556
																									49.5	130.196	168	-12.5847	5.98345	-6.53556
																									49.5	130.196	172	-25.1337	6.37903	-6.53556
																									49.5	130.196	176	-24.7415	5.2701	-6.53556
																									49.5	130.196	180	-21.9964	2.12634	-6.53556
																									49.5	130.196	184	-22.7807	4.30659	-6.53556
																									49.5	130.196	188	-25.1337	8.97517	-6.53556
																									49.5	130.196	192	-26.7023	6.49372	-6.53556
																									49.5	130.196	196	-17.6827	6.27696	-6.53556
																									49.5	130.196	200	-32.1925	4.7352	-6.53556
																									49.5	130.196	204	-21.9964	5.00058	-6.53556
																									49.5	130.196	208	-23.1729	4.59677	-6.53556
																									49.5	130.196	212	-29.8396	2.73387	-6.08324
																									49.5	130.196	216	-20.4278	2.92939	-5.46195
																									49.5	130.196	220	-22.3886	3.38257	-4.84066
																									49.5	130.196	224	-25.5258	4.41242	-4.21938
																									49.5	130.196	228	-24.7415	1.69128	-3.59809
																									49.5	130.196	232	-25.1337	7.1174	-2.97681
																									49.5	130.196	236	-21.2121	4.41242	-2.35552
																									49.5	130.196	240	-24.3494	5.39982	-1.73423
																									49.5	130.196	244	-25.918	4.74494	-1.11295
																									49.5	130.196	248	-28.2709	6.32091	-1.41427
																									49.5	130.196	252	-28.6631	3.20035	-1.93278
																									49.5	130.196	256	-24.7415	5.39982	-2.38889
																									49.5	130.196	260	-20.4278	0.526134	-2.79031
																									49.5	130.196	264	-29.8396	2.29336	-3.14352
																									49.5	130.196	268	-28.6631	2.63067	-3.45403
																									49.5	130.196	272	-22.3886	4.01841	-3.72652
																									49.5	130.196	276	-29.0553	3.50317	-3.96503
																									49.5	130.196	280	-29.0553	4.77402	-4.17304
																									49.5	130.196	284	-22.7807	5.56808	-4.35357
																									49.5	130.196	288	-24.3494	4.01841	-4.50925
																									49.5	130.196	292	-21.6043	7.29032	-4.64239
																									49.5	130.196	296	-30.2317	5.32236	-4.75502
																									49.5	130.196	300	-33.7611	2.99172	-4.84894
																									49.5	130.196	304	-30.6239	3.80614	-4.92573
																									49.5	130.196	308	-36.1141	3.50317	-4.98681
																									49.5	130.196	312	-32.5847	6.14323	-5.03345
																									49.5	130.196	316	-35.3298	4.47471	-5.06677
																									49.5	130.196	320	-38.467	4.53615	-5.0878
																									49.5	130.196	324	-35.3298	3.50317	-5.09745
																									49.5	130.196	328	-32.5847	2.12634	-5.04776
																									49.5	130.196	332	-31.8004	3.21473	-4.63357
																									49.5	130.196	336	-34.9376	5.2701	-4.21938
																									49.5	130.196	340	-34.5455	5.92923	-3.80519
																									49.5	130.196	344	-40.0357	3.80614	-3.391
																									49.5	130.196	348	-37.6827	4.41242	-2.97681
																									108	131.765	0	0.748663	6.49727	0
																									108	131.765	4	-1.13369	6.55665	-0.12
																									108	131.765	8	-2.07487	6.36383	-0.24
																									108	131.765	12	-2.78075	6.62385	-0.36
																									108	131.765	16	-1.36898	5.38356	-0.48
																									108	131.765	20	-4.8984	6.73163	-0.6
																									108	131.765	24	-7.95722	6.64055	-0.72
																									108	131.765	28	-3.25134	5.87765	-0.84
																									108	131.765	32	-7.25134	4.24835	-0.96
																									108	131.765	36	-6.07487	6.50153	-1.08
																									108	131.765	40	-10.3102	6.01728	-1.2
																									108	131.765	44	-6.07487	5.21377	-1.32
																									108	131.765	48	-8.8984	5.46014	-1.44
																									108	131.765	52	-7.01604	5.26922	-1.56
																									108	131.765	56	-5.36898	4.2646	-1.68
																									108	131.765	60	-7.95722	6.13121	-1.8
																									108	131.765	64	-7.25134	3.41784	-1.92
																									108	131.765	68	-5.83957	6.02877	-2.04
																									108	131.765	72	-12.8984	5.42454	-2.16
																									108	131.765	76	-4.6631	2.48455	-2.28
																									108	131.765	80	-11.016	5.58049	-2.4
																									108	131.765	84	-7.72193	4.13275	-2.52
																									108	131.765	88	-10.5455	2.6982	-2.64
																									108	131.765	92	-9.83957	5.493	-2.76
																									108	131.765	96	-13.8396	3.96525	-2.88
																									108	131.765	100	-16.6631	2.76908	-3
																									108	131.765	104	-9.83957	4.14278	-3.12
																									108	131.765	108	-9.60428	4.04815	-3.24
																									108	131.765	112	-11.4866	3.21329	-3.36
																									108	131.765	116	-15.9572	4.04815	-3.48
																									108	131.765	120	-16.8984	6.24749	-3.6
																									108	131.765	124	-16.4278	3.82308	-3.72
																									108	131.765	128	-6.78075	5.61264	-3.84
																									108	131.765	132	-16.1925	4.31622	-3.96
																									108	131.765	136	-9.13369	5.92455	-4.08
																									108	131.765	140	-16.4278	2.28126	-4.2
																									108	131.765	144	-16.4278	1.88235	-4.2
																									108	131.765	148	-16.1925	4.77305	-4.2
																									108	131.765	152	-14.5455	3.72033	-4.2
																									108	131.765	156	-16.4278	4.99965	-4.2
																									108	131.765	160	-18.3102	4.37672	-4.2
																									108	131.765	164	-14.3102	4.6078	-4.2
																									108	131.765	168	-11.7219	5.01348	-4.2
																									108	131.765	172	-21.369	3.37711	-4.2
																									108	131.765	176	-21.8396	2.56136	-4.2
																									108	131.765	180	-17.1337	1.63863	-4.2
																									108	131.765	184	-21.369	2.4509	-4.2
																									108	131.765	188	-15.9572	4.91309	-4.2
																									108	131.765	192	-16.4278	3.50185	-4.2
																									108	131.765	196	-15.016	4.80196	-4.2
																									108	131.765	200	-33.369	3.38938	-4.2
																									108	131.765	204	-11.4866	2.28126	-4.2
																									108	131.765	208	-12.1925	2.38217	-4.2
																									108	131.765	212	-22.3102	2.12417	-4.2
																									108	131.765	216	-15.7219	1.78421	-4.2
																									108	131.765	220	-19.9572	2.74902	-4.2
																									108	131.765	224	-21.8396	2.15008	-4.2
																									108	131.765	228	-16.8984	6.05625	-4.2
																									108	131.765	232	-17.6043	4.94398	-4.2
																									108	131.765	236	-16.6631	2.08471	-3.94576
																									108	131.765	240	-16.6631	6.40502	-1.94576
																									108	131.765	244	-25.369	2.15008	0.0542359
																									108	131.765	248	-21.1337	1.76862	2.05424
																									108	131.765	252	-18.0749	3.45009	4.05424
																									108	131.765	256	-22.5455	2.21352	6.05424
																									108	131.765	260	-19.7219	2.6982	8.05424
																									108	131.765	264	-19.2513	5.50558	10.0542
																									108	131.765	268	-22.3102	3.54116	12.0542
																									108	131.765	272	-17.6043	4.2516	14.0542
																									108	131.765	276	-18.3102	3.63375	15.4262
																									108	131.765	280	-14.3102	4.34498	14.604
																									108	131.765	284	-12.4278	2.76908	13.8901
																									108	131.765	288	-15.9572	2.21352	13.274
																									108	131.765	292	-11.7219	4.11933	12.7467
																									108	131.765	296	-20.4278	2.41105	12.3001
																									108	131.765	300	-19.2513	2.35294	11.9272
																									108	131.765	304	-21.1337	4.01726	11.6217
																									108	131.765	308	-24.4278	3.54116	11.378
																									108	131.765	312	-22.5455	3.20898	11.1912
																									108	131.765	316	-26.7807	2.42821	11.0568
																									108	131.765	320	-21.1337	3.21329	10.9707
																									108	131.765	324	-29.6043	1.63863	10.9294
																									108	131.765	328	-20.1925	5.43473	10.9297
																									108	131.765	332	-26.5455	3.92666	10.9685
																									108	131.765	336	-24.8984	2.05125	11.0432
																									108	131.765	340	-27.4866	5.23496	11.1514
																									108	131.765	344	-30.7807	5.33189	11.2909
																									108	131.765	348	-31.9572	5.67152	11.4595
																									360	131.765	0	0.748663	6.49727	0
																									360	131.765	4	-0.192513	5.7563	0
																									360	131.765	8	0.278075	6.40718	0
																									360	131.765	12	0.983957	5.93389	0
																									360	131.765	16	-1.60428	5.14159	0
																									360	131.765	20	-3.48663	6.42874	0
																									360	131.765	24	-1.13369	6.02877	0
																									360	131.765	28	-1.60428	4.46439	0
																									360	131.765	32	-4.6631	2.59358	0
																									360	131.765	36	-0.663102	4.18268	0
																									360	131.765	40	-6.78075	4.34817	0
																									360	131.765	44	0.0427807	4.99965	0
																									360	131.765	48	-1.60428	3.70168	0
																									360	131.765	52	-1.36898	3.47806	0
																									360	131.765	56	-2.78075	3.3067	0
																									360	131.765	60	0.278075	3.34002	0
																									360	131.765	64	-6.78075	2.18836	0
																									360	131.765	68	-3.48663	2.64641	0
																									360	131.765	72	-4.8984	2.01723	0
																									360	131.765	76	-3.95722	1.78421	0
																									360	131.765	80	-11.7219	1.98959	0
																									360	131.765	84	-9.60428	3.09928	0
																									360	131.765	88	-9.36898	1.02562	0
																									360	131.765	92	-9.36898	1.32058	0
																									360	131.765	96	-9.36898	2.51225	0
																									360	131.765	100	-13.8396	1.64706	0
																									360	131.765	104	-12.1925	0.984306	0
																									360	131.765	108	-10.5455	1.2671	0
																									360	131.765	112	-13.8396	1.56076	0
																									360	131.765	116	-13.1337	1.76078	0
																									360	131.765	120	-12.8984	1.56076	0
																									360	131.765	124	-11.9572	1.63863	0
																									360	131.765	128	-13.8396	1.42153	0
																									360	131.765	132	-10.3102	1.51578	0
																									360	131.765	136	-8.8984	1.01204	0
																									360	131.765	140	-13.1337	1.94741	0
																									360	131.765	144	-8.6631	2.88175	-1.88261
																									360	131.765	148	-12.4278	2.18203	-3.76522
																									360	131.765	152	-15.016	1.72905	-5.64783
																									360	131.765	156	-15.7219	1.34138	-7.53043
																									360	131.765	160	-18.5455	3.14802	-9.41304
																									360	131.765	164	-17.8396	1.41176	-11.2957
																									360	131.765	168	-24.1925	2.33523	-13.1783
																									360	131.765	172	-28.6631	2.99942	-15.0609
																									360	131.765	176	-27.4866	2.43958	-16.9435
																									360	131.765	180	-29.1337	2.02408	-18.8261
																									360	131.765	184	-31.2513	2.27519	-20.7087
																									360	131.765	188	-34.5455	3.04522	-22.5913
																									360	131.765	192	-35.016	3.71288	-24.4739
																									360	131.765	196	-39.9572	2.37052	-26.3565
																									360	131.765	200	-44.1925	1.94741	-28.2391
																									360	131.765	204	-38.3102	2.86731	-30.1217
																									360	131.765	208	-44.8984	2.58824	-32.0043
																									360	131.765	212	-47.9572	3.34002	-33.887
																									360	131.765	216	-49.8396	4.86496	-35.7696
																									360	131.765	220	-49.369	2.53965	-37.6522
																									360	131.765	224	-51.4866	5.52566	-39.5348
																									360	131.765	228	-55.9572	3.09928	-41.4174
																									360	131.765	232	-67.4866	4.43328	-43.3
																									360	131.765	236	-63.2513	2.64641	-45.1826
																									360	131.765	240	-70.0749	2.27519	-47.0652
																									360	131.765	244	-70.3102	2.72373	-48.9478
																									360	131.765	248	-71.7219	3.36067	-50.8304
																									360	131.765	252	-73.1337	3.4581	-52.713
																									360	131.765	256	-79.016	3.12153	-54.5957
																									360	131.765	260	-79.7219	3.08136	-56.4783
																									360	131.765	264	-85.1337	4.69115	-58.3609
																									360	131.765	268	-81.8396	3.47806	-60.2435
																									360	131.765	272	-87.2513	3.59546	-62.1261
																									360	131.765	276	-92.1925	2.55053	-64.0087
																									360	131.765	280	-93.1337	1.63863	-65.8913
																									360	131.765	284	-96.4278	2.62012	-67.7739
																									360	131.765	288	-97.8396	1.36186	-69.6565
																									360	131.765	292	-97.369	2.94353	-71.5391
																									360	131.765	296	-98.7807	2.21976	-73.4217
																									360	131.765	300	-103.487	2.77408	-75.3043
																									360	131.765	304	-107.251	0.685994	-77.187
																									360	131.765	308	-106.075	1.79965	-79.0696
																									360	131.765	312	-108.193	2.37052	-80.9522
																									360	131.765	316	-110.781	2.74398	-82.8348
																									360	131.765	320	-112.428	2.91518	-84.7174
																									360	131.765	324	-113.84	1.02562	-86.6
																									360	131.765	328	-114.075	1.02562	-88.4826
																									360	131.765	332	-118.31	0.440195	-90.3652
																									360	131.765	336	-115.722	1.66378	-92.2478
																									360	131.765	340	-119.016	0.941176	-94.1304
																									360	131.765	344	-119.957	1.84522	-96.013
																									360	131.765	348	-121.84	1.25613	-97.8957
																									49.5	85.8824	0	0.737968	1.5784	0
																									49.5	85.8824	4	-0.0463458	1.60736	0.236561
																									49.5	85.8824	8	0.737968	1.05227	0.473122
																									49.5	85.8824	12	1.52228	0.607527	0.709683
																									49.5	85.8824	16	0.345811	1.69128	0.946244
																									49.5	85.8824	20	1.91444	2.10453	1.18281
																									49.5	85.8824	24	-0.83066	1.09523	1.41937
																									49.5	85.8824	28	1.91444	1.5784	1.65593
																									49.5	85.8824	32	-0.0463458	2.89772	1.89249
																									49.5	85.8824	36	1.13012	1.09523	2.12905
																									49.5	85.8824	40	-0.438503	1.5784	2.36561
																									49.5	85.8824	44	-2.39929	3.3414	2.60217
																									49.5	85.8824	48	0.345811	1.21505	2.83873
																									49.5	85.8824	52	-0.438503	1.5784	3.07529
																									49.5	85.8824	56	-0.0463458	2.99172	3.31185
																									49.5	85.8824	60	-0.0463458	0.803682	3.54842
																									49.5	85.8824	64	-0.438503	1.897	3.78498
																									49.5	85.8824	68	0.345811	2.89772	4.02154
																									49.5	85.8824	72	0.345811	2.37247	4.2581
																									49.5	85.8824	76	-4.36007	1.51882	4.49466
																									49.5	85.8824	80	2.3066	1.99191	4.73122
																									49.5	85.8824	84	3.09091	2.73387	4.96778
																									49.5	85.8824	88	-1.61497	2.92939	5.20434
																									49.5	85.8824	92	-5.53654	0.803682	5.4409
																									49.5	85.8824	96	-0.0463458	1.60736	5.67746
																									49.5	85.8824	100	-2.39929	2.69991	5.91403
																									49.5	85.8824	104	-0.438503	1.05227	7.47403
																									49.5	85.8824	108	1.52228	1.09523	9.03403
																									49.5	85.8824	112	-3.57576	3.17138	8.79927
																									49.5	85.8824	116	-1.22282	2.12634	8.38399
																									49.5	85.8824	120	-3.96791	1.39202	8.11967
																									49.5	85.8824	124	-2.79144	3.45009	7.97608
																									49.5	85.8824	128	-1.22282	1.60736	7.93057
																									49.5	85.8824	132	2.3066	1.32407	7.96582
																									49.5	85.8824	136	1.52228	1.99191	8.06835
																									49.5	85.8824	140	3.09091	1.5784	8.22752
																									49.5	85.8824	144	4.65954	1.09523	8.43484
																									49.5	85.8824	148	-1.22282	2.89772	8.68343
																									49.5	85.8824	152	-1.22282	1.21505	8.96764
																									49.5	85.8824	156	1.52228	1.09523	9.28283
																									49.5	85.8824	160	2.3066	1.60736	9.62513
																									49.5	85.8824	164	0.345811	2.69991	9.99128
																									49.5	85.8824	168	0.737968	1.39202	10.594
																									49.5	85.8824	172	-0.438503	0.526134	11.634
																									49.5	85.8824	176	1.52228	1.51882	12.674
																									49.5	85.8824	180	2.3066	1.32407	13.714
																									49.5	85.8824	184	-0.0463458	1.60736	14.754
																									49.5	85.8824	188	1.13012	0.803682	15.794
																									49.5	85.8824	192	1.13012	2.19047	16.8313
																									49.5	85.8824	196	0.737968	1.82258	16.42
																									49.5	85.8824	200	-1.61497	2.41105	16.0858
																									49.5	85.8824	204	0.345811	0.803682	15.8188
																									49.5	85.8824	208	1.91444	0.91129	15.6102
																									49.5	85.8824	212	4.26738	3.68294	15.4532
																									49.5	85.8824	216	2.3066	1.32407	15.3415
																									49.5	85.8824	220	-0.0463458	2.43011	15.2702
																									49.5	85.8824	224	3.87522	1.51882	15.2349
																									49.5	85.8824	228	3.87522	1.69128	15.2317
																									49.5	85.8824	232	1.13012	4.86021	15.2576
																									49.5	85.8824	236	3.48307	0.303763	15.3095
																									49.5	85.8824	240	1.13012	0.803682	15.3851
																									49.5	85.8824	244	4.26738	2.29336	15.4822
																									49.5	85.8824	248	-0.438503	0	15.5988
																									49.5	85.8824	252	6.22816	0.803682	16.054
																									49.5	85.8824	256	4.65954	2.48641	16.834
																									49.5	85.8824	260	2.69875	3.42324	17.614
																									49.5	85.8824	264	6.62032	1.05227	18.394
																									49.5	85.8824	268	3.87522	2.69991	19.174
																									49.5	85.8824	272	1.13012	1.32407	19.954
																									49.5	85.8824	276	3.87522	2.69991	20.5459
																									49.5	85.8824	280	2.3066	2.12634	20.2353
																									49.5	85.8824	284	6.62032	1.5784	19.9663
																									49.5	85.8824	288	3.09091	2.29336	19.7347
																									49.5	85.8824	292	3.09091	1.39202	19.5371
																									49.5	85.8824	296	1.52228	3.17138	19.3706
																									49.5	85.8824	300	3.09091	1.82258	19.2323
																									49.5	85.8824	304	1.52228	1.21505	19.1199
																									49.5	85.8824	308	7.79679	1.897	19.0313
																									49.5	85.8824	312	3.48307	1.32407	18.9645
																									49.5	85.8824	316	5.83601	3.21473	18.9178
																									49.5	85.8824	320	7.40463	1.69128	18.8898
																									49.5	85.8824	324	6.62032	0.526134	18.879
																									49.5	85.8824	328	3.48307	0.803682	18.8841
																									49.5	85.8824	332	1.13012	2.69991	18.9042
																									49.5	85.8824	336	2.3066	2.43011	19.33
																									49.5	85.8824	340	-0.438503	1.897	19.954
																									49.5	85.8824	344	7.40463	0.803682	20.578
																									49.5	85.8824	348	-0.0463458	1.60736	21.202
																									108	84.4706	0	-0.673797	2.05125	0
																									108	84.4706	4	-0.673797	2.61484	0.558
																									108	84.4706	8	-0.203209	2.33523	1.116
																									108	84.4706	12	1.20856	2.59358	1.674
																									108	84.4706	16	0.0320856	2.56676	2.232
																									108	84.4706	20	0.0320856	2.99018	2.79
																									108	84.4706	24	1.44385	2.48455	3.348
																									108	84.4706	28	2.38503	4.21892	3.906
																									108	84.4706	32	1.91444	1.897	4.464
																									108	84.4706	36	2.85561	2.3054	5.022
																									108	84.4706	40	-1.37968	1.87499	5.58
																									108	84.4706	44	-0.203209	1.45996	6.138
																									108	84.4706	48	0.973262	1.45996	6.696
																									108	84.4706	52	0.0320856	3.19168	7.254
																									108	84.4706	56	6.62032	1.82258	7.812
																									108	84.4706	60	2.38503	1.76862	8.37
																									108	84.4706	64	3.09091	2.07139	8.928
																									108	84.4706	68	7.09091	1.64706	9.486
																									108	84.4706	72	2.14973	1.63863	10.044
																									108	84.4706	76	2.85561	2.3054	10.602
																									108	84.4706	80	3.79679	2.59358	11.16
																									108	84.4706	84	3.5615	3.67541	11.718
																									108	84.4706	88	0.973262	1.87499	12.276
																									108	84.4706	92	4.26738	3.73888	12.834
																									108	84.4706	96	1.44385	2.79891	13.392
																									108	84.4706	100	1.44385	1.64706	13.95
																									108	84.4706	104	4.97326	2.84793	17.95
																									108	84.4706	108	10.1497	1.23389	21.95
																									108	84.4706	112	14.6203	2.66724	25.95
																									108	84.4706	116	12.2674	1.31006	29.95
																									108	84.4706	120	15.7968	1.72103	33.95
																									108	84.4706	124	12.5027	1.53393	37.95
																									108	84.4706	128	22.1497	2.24456	41.95
																									108	84.4706	132	23.3262	2.61484	45.95
																									108	84.4706	136	28.0321	4.11597	46.0306
																									108	84.4706	140	31.5615	1.87499	41.5614
																									108	84.4706	144	24.9733	1.91877	38.0085
																									108	84.4706	148	27.7968	1.86016	35.1658
																									108	84.4706	152	27.3262	4.42703	32.8845
																									108	84.4706	156	22.6203	1.42153	31.0549
																									108	84.4706	160	22.6203	2.12417	29.5938
																									108	84.4706	164	25.6791	4.48604	28.4376
																									108	84.4706	168	20.5027	2.76908	27.5364
																									108	84.4706	172	20.738	3.40974	26.8505
																									108	84.4706	176	18.8556	0.470588	26.3482
																									108	84.4706	180	19.3262	2.27519	26.0036
																									108	84.4706	184	21.9144	2.26299	25.7956
																									108	84.4706	188	17.2086	3.70168	25.7067
																									108	84.4706	192	9.44385	1.56076	25.7221
																									108	84.4706	196	17.2086	4.30659	25.8294
																									108	84.4706	200	11.0909	3.09928	26.0183
																									108	84.4706	204	21.6791	3.57616	26.2797
																									108	84.4706	208	19.5615	1.23389	26.606
																									108	84.4706	212	16.738	2.6982	26.9905
																									108	84.4706	216	13.4439	2.3054	27.4275
																									108	84.4706	220	19.0909	3.89481	27.9119
																									108	84.4706	224	19.5615	2.55053	28.4394
																									108	84.4706	228	19.0909	1.37199	29.0061
																									108	84.4706	232	19.3262	2.27519	29.95
																									108	84.4706	236	18.6203	1.14063	31.95
																									108	84.4706	240	20.5027	3.23048	33.95
																									108	84.4706	244	23.5615	1.68855	35.95
																									108	84.4706	248	24.0321	2.56136	37.95
																									108	84.4706	252	25.4439	3.06786	39.95
																									108	84.4706	256	24.5027	2.84307	41.95
																									108	84.4706	260	28.2674	3.10374	43.95
																									108	84.4706	264	29.4439	4.03445	45.95
																									108	84.4706	268	33.4439	1.87499	47.95
																									108	84.4706	272	39.7968	1.79965	49.95
																									108	84.4706	276	38.1497	2.76908	51.95
																									108	84.4706	280	40.0321	1.88235	53.95
																									108	84.4706	284	42.385	4.31622	55.95
																									108	84.4706	288	43.3262	2.4509	57.95
																									108	84.4706	292	38.385	3.42997	59.95
																									108	84.4706	296	48.0321	1.55187	61.95
																									108	84.4706	300	48.9733	1.44088	63.95
																									108	84.4706	304	45.6791	3.35655	63.8505
																									108	84.4706	308	47.5615	3.43803	63.1115
																									108	84.4706	312	47.5615	3.70915	62.4653
																									108	84.4706	316	44.5027	2.74398	61.9037
																									108	84.4706	320	47.3262	7.02541	61.4197
																									108	84.4706	324	47.7968	2.75907	61.0069
																									108	84.4706	328	41.9144	4.58673	60.6597
																									108	84.4706	332	41.2086	5.85405	60.3729
																									108	84.4706	336	50.385	3.14362	60.142
																									108	84.4706	340	50.1497	1.78421	59.963
																									108	84.4706	344	45.9144	5.91286	59.8319
																									108	84.4706	348	44.2674	3.68294	59.7455
																									360	84.4706	0	-0.673797	2.05125	0
																									360	84.4706	4	-0.909091	1.21125	-0.298
																									360	84.4706	8	-2.32086	1.84522	-0.596
																									360	84.4706	12	-1.61497	1.05227	-0.894
																									360	84.4706	16	-4.4385	1.02562	-1.192
																									360	84.4706	20	-3.96791	1.53393	-1.49
																									360	84.4706	24	-2.79144	2.10453	-1.788
																									360	84.4706	28	-6.32086	3.6641	-2.086
																									360	84.4706	32	-4.6738	0.705882	-2.384
																									360	84.4706	36	-6.32086	1.1161	-2.682
																									360	84.4706	40	-4.6738	2.53965	-2.98
																									360	84.4706	44	-6.79144	1.09101	-3.278
																									360	84.4706	48	-6.55615	1.59584	-3.576
																									360	84.4706	52	-9.14439	2.34115	-3.874
																									360	84.4706	56	-12.4385	2.58824	-4.172
																									360	84.4706	60	-7.96791	0.797921	-4.47
																									360	84.4706	64	-11.262	0.780382	-4.768
																									360	84.4706	68	-11.9679	1.94741	-5.066
																									360	84.4706	72	-11.4973	1.02562	-5.364
																									360	84.4706	76	-11.262	1.50662	-5.662
																									360	84.4706	80	-10.0856	1.19977	-5.96
																									360	84.4706	84	-10.3209	1.46941	-6.258
																									360	84.4706	88	-9.37968	1.37199	-6.556
																									360	84.4706	92	-9.61497	1.25613	-6.854
																									360	84.4706	96	-7.49733	2.00346	-7.152
																									360	84.4706	100	-7.73262	2.5342	-7.72402
																									360	84.4706	104	-16.4385	2.02408	-9.72535
																									360	84.4706	108	-14.5561	2.26299	-11.7267
																									360	84.4706	112	-18.5561	1.84522	-13.728
																									360	84.4706	116	-18.7914	1.72905	-15.7293
																									360	84.4706	120	-18.3209	4.59276	-17.7307
																									360	84.4706	124	-21.3797	2.08471	-19.732
																									360	84.4706	128	-26.0856	2.21352	-21.7333
																									360	84.4706	132	-25.8503	3.27727	-23.7347
																									360	84.4706	136	-29.1444	1.88235	-25.736
																									360	84.4706	140	-36.9091	2.92939	-27.7373
																									360	84.4706	144	-36.9091	3.56841	-29.7387
																									360	84.4706	148	-42.0856	2.6982	-31.74
																									360	84.4706	152	-40.4385	3.6641	-33.7413
																									360	84.4706	156	-42.0856	2.05798	-35.7427
																									360	84.4706	160	-50.0856	1.87499	-37.744
																									360	84.4706	164	-50.5561	3.12596	-39.7453
																									360	84.4706	168	-55.0267	2.74902	-41.7467
																									360	84.4706	172	-56.4385	3.19168	-43.748
																									360	84.4706	176	-54.5561	3.06786	-45.7493
																									360	84.4706	180	-62.7914	3.3689	-47.7507
																									360	84.4706	184	-64.6738	2.64641	-49.752
																									360	84.4706	188	-63.9679	1.93314	-51.7533
																									360	84.4706	192	-64.9091	2.4225	-53.7547
																									360	84.4706	196	-66.5561	3.0543	-55.756
																									360	84.4706	200	-68.4385	1.68034	-57.7573
																									360	84.4706	204	-68.6738	1.5784	-59.7587
																									360	84.4706	208	-71.7326	2.02408	-61.76
																									360	84.4706	212	-74.5561	1.34138	-63.7613
																									360	84.4706	216	-76.6738	1.41176	-65.7627
																									360	84.4706	220	-75.0267	1.42153	-67.764
																									360	84.4706	224	-75.7326	1.05227	-69.7653
																									360	84.4706	228	-77.3797	1.42153	-71.7667
																									360	84.4706	232	-77.3797	0.955769	-73.768
																									360	84.4706	236	-78.0856	1.74499	-75.7693
																									360	84.4706	240	-79.262	1.17647	-77.7707
																									360	84.4706	244	-78.7914	0.797921	-79.772
																									360	84.4706	248	-78.5561	1.1527	-81.7733
																									360	84.4706	252	-79.0267	0.941176	-83.7747
																									360	84.4706	256	-80.4385	1.28876	-84.4706
																									360	84.4706	260	-83.0267	0.685994	-84.4706
																									360	84.4706	264	-81.1444	0.797921	-84.4706
																									360	84.4706	268	-79.4973	2.08471	-84.4706
																									360	84.4706	272	-82.0856	0.470588	-84.4706
																									360	84.4706	276	-82.0856	1.42153	-84.4706
																									360	84.4706	280	-81.3797	0.576351	-84.4706
																									360	84.4706	284	-82.7914	0.91129	-84.4706
																									360	84.4706	288	-82.5561	0.941176	-84.4706
																									360	84.4706	292	-83.4973	0.599885	-84.4706
																									360	84.4706	296	-82.5561	0.685994	-84.4706
																									360	84.4706	300	-83.262	0.705882	-84.4706
																									360	84.4706	304	-83.9679	0	-84.4706
																									360	84.4706	308	-84.2032	0.440195	-84.4706
																									360	84.4706	312	-83.7326	0.440195	-84.4706
																									360	84.4706	316	-83.7326	0.576351	-84.4706
																									360	84.4706	320	-83.9679	0.372033	-84.4706
																									360	84.4706	324	-84.9091	0.235294	-84.4706
																									360	84.4706	328	-84.6738	0.288175	-84.4706
																									360	84.4706	332	-84.2032	0.685994	-84.4706
																									360	84.4706	336	-84.9091	0.235294	-84.4706
																									360	84.4706	340	-84.9091	0.235294	-84.4706
																									360	84.4706	344	-84.6738	0.288175	-84.4706
																									360	84.4706	348	-84.4385	0.288175	-84.4706

## Sheet: Fig.3a
A	25 pps			75 pps			150 pps
	Pulse Times	Spike Times		Pulse Times	Spike Times		Pulse Times	Spike Times
	167.819	166.375		150	150.758		150	150.654
	188.153	177.121		163.333	162.83		156.667	157.41
	199.402	190.644		176.666	174.099		163.334	164.063
	210.516	216.713		189.999	190.818		170.001	171.177
	243.63	230.853		203.332	203.989		176.668	177.498
	260.401	238.258		216.665	215.58		183.335	184.626
	270.684	258.371		229.998	230.72		190.002	190.926
	283.316	270.663		243.331	244.262		196.669	197.465
				256.664	257.304		203.336	204.241
				269.997	270.668		210.003	210.767
				283.33	283.967		216.67	217.425
				296.663	297.627		223.337	230.709
							230.004	237.341
							236.671	244.029
							243.338	250.77
							250.005	257.489
							256.672	263.973
							263.339	270.78
							270.006	277.698
							276.673	283.988
							283.34	290.791
							290.007	297.707
							296.674

## Sheet: Fig.4
Subpanel	Source Data			D(left)						D(right)								F	Slopes				G	AUC
A	Same as 5H			PR (pps)	FR(sps)	sem FR(sps)	dFR/dPR	sem dFR/dPR	Afferent	PR (pps)	FR(sps)	sem FR(sps)	dFR/dPR	sem dFR/dPR	I (uA)	Afferent		Low I		High I			Low I		High I
B				0	27.1003	2.923			1	0	25.4846	2.48387			120	1		Low R	High R	Low R	High R		Low R	High R	Low R	High R
C				26	30.25	12.2031	3.25	12.2031	1	26	30	2.16025	5	2.16025	120	1		0.3323	0.0575	0.6002	0.0175		14.2948	15.5243	14.3001	14.8763
D				51	50.75	0.957427	23.75	0.957427	1	51	34	2.3094	9	2.3094	120	1		-0.28	0.0038	-0.55	0		19.8386	13.5361	30.1176	41.9977
E				78	71.75	2.62996	44.75	2.62996	1	101	32.5	1	7.5	1	120	1		-0.11	-0.0375	0.05	0.0975		23.1098	25.4081	53.8566	101.171
F				101	66.25	2.62996	39.25	2.62996	1	201	40.5	3.10913	15.25	2.98608	120	1		0.6566	0.0056	0.6735	-0.0169		26.4272	24.9478	72.522	140.679
G				168	80.75	2.75379	53.75	2.75379	1	334	49.25	4.57347	23.25	4.57347	120	1		-0.1533	0.065	-0.22	0.5325		46.5376	28.0673	32.4823	43.0969
				201	87	4.08248	60	4.08248	1	0	16.7057	3.58975			140	1		0.0664	-0.0132	0.17	0.42		51.7489	46.5948	47.4098	69.4107
				304	93	4.16333	66	4.16333	1	26	29.5	1	12.5	1	140	1		-0.19	-0.025	0.5319	0.0395		26.6091	24.6522	72.3514	130.9
										51	50	0	33	0	140	1		-0.06	0.0056	0.8	0.08		22.3072	21.4361	33.6214	34.1365
										101	56	3.16228	39	3.16228	140	1		0.1414	-0.2425	0.22	0.0658				56.101	62.5
										201	66.25	2.5	49.25	2.5	140	1		-0.11	0.1748	0.8751	0.1025				33.3895	45.1084
										334	77	4.08248	60	4.08248	140	1		0.03	0.055	0.65	0.0808				53.8566	101.171
										0	15.7393	6.35567			160	1		0.716	-0.0227	0.965	0.4375				72.522	140.679
										26	33.25	1.70783	17.25	1.70783	160	1		-0.18	0.0192	0.1737	-0.203				26.6091	24.6522
										51	50	0.816497	34	0.816497	160	1		-0.185	-0.0275	0.16	-0.035				22.3072	21.4361
										101	100	0	84	0	160	1		0.8371	-0.0113	-0.03	0.068
										201	143.75	2.98608	127.75	2.98608	160	1		-0.62	0.0325	0.4921	-0.0357
										334	116.75	5.25198	101.25	5.56028	160	1		-0.275	-0.0226	0.82	0.095
										0	26.0237	4.39847			40	1		0.1021		0.12	0.0526
										26	27.75	1.25831	1.75	1.25831	40	1		-0.07		0.6735	0.5325
										51	23	7.16473	-3	7.16473	40	1		0.045		0.67	0.42
										101	20	5.59762	-6	5.59762	40	1		0.0583		1	0.0395
										201	26.5	3.41565	0.5	3.41565	40	1		-0.22		0.2619	-0.0275
										334	24.75	2.75379	-1.25	2.75379	40	1		-0.05		0.02	-0.0113
										0	24.5746	2.18157			80	1				0.015	0.0325
										26	28.25	2.21736	3.5	2.38048	80	1				0.6808	-0.0226
										51	25.5	2.08167	0.5	2.08167	80	1				0.27
										101	27	2.94392	2	2.94392	80	1				0.29
										201	24.5	1.91485	-0.25	2.21736	80	1				0.1819
										334	25.25	3.5	0.75	2.98608	80	1				0.17
																				-0.015
																				0.5319
																				0.8
																				0.22
																				0.8751
																				0.65
																				0.965
																				0.1021
																				-0.07
																				0.045
																				0.0583
																				-0.22
																				-0.05

## Sheet: Fig.4b-c
B						C
Fitted		Unfitted				Rep Num	S (sps)	RMS per I
S	RMS	S	RMS			1	0	0
0	0	0				1	0	0
0	0	0	0			1	0	0
0	0	0	0			1	0	0
0	0.4888	0	0			1	0	0
0	2.226	0	0			1	0	0
0	8.7105	0	0			1	0	0
0	1.3441	0	0			1	0	0
0	1.6199	0	0			1	0	0
0	2.0736	0	1.1556			1	0	0
0	2.8415	0	1.5758			1	0	0.488823
0	2.2725	0	1.8994			1	0	2.226
0	2.2757	0	2.591			1	0	8.71049
0	1.9868	0	1.8849			1	0	1.34415
0	1.9232	0	2.5537			1	0	1.15562
0	4.5049	0	2.3632			1	0	1.61993
0	1.8085	0	2.6573			1	0	1.57583
0	0	0	3.1711			1	0	1.89943
5	0	0	6.4221			1	0	2.59103
5	2.9884	0	5.8049			1	0	2.07364
5	3.5634	0	5.3336			1	0	1.88486
5	3.6907	0	4.6384			1	0	2.55366
5	3.1655	0	6.5321			1	0	2.36325
5	2.8653	0	2.0437			1	0	2.84147
5	2.6447	0	0			1	0	2.65729
5	2.7066	0	0			1	0	3.17109
5	14.8814	0	0			1	0	2.27245
5	4.8448	0	0			1	0	2.27572
5	2.196	0	0			1	0	1.98676
5	2.1169	0	2.8808			1	0	1.92323
5	2.0984	0	2.7908			1	0	6.42212
13	0	0	2.8096			1	0	5.80494
13	4.0715	0	2.8484			1	0	5.3336
13	4.2144	0	3			1	0	4.63845
13	4.1903	0	3.1662			1	0	6.53214
13	4.4757	0	3.3203			1	0	4.50486
13	3.5628	0	3.7436			1	0	2.0437
13	3.5427	0	4.1207			1	0	1.80849
13	3.4235	0	3.0967			1	0	0
13	3.542	0	3.0191			1	0	0
13	10.1615	0	2.793			1	0	0
13	4.4546	0	2.6767			1	0	0
13	3.3105	0	2.7697			1	0	0
13	3.08	0	2.5063			1	0	0
13	3.0334	0	2.705			2	0	0
28	0	0	2.6625			2	0	0
28	4.7333	0	2.6463			2	0	0
28	4.8612	0	2.8818			2	0	0
28	4.6867	0	2.5903			2	0	0
28	4.3625	0	2.5489			2	0	0
28	4.2658	0	2.6091			2	0	0
28	4.1769	0	2.6919			2	0	0
28	4.3345	0	6.5885			2	0	0
28	4.4222	0	14.0731			2	0	0
28	8.5067	0	16.8904			2	0	0.488823
28	4.9479	0	16.4255			2	0	2.226
28	4.2223	0	8.9626			2	0	8.71049
28	3.8878	0	2.4183			2	0	1.34415
28	3.6772	0	2.1065			2	0	1.15562
51	0	0	2.1085			2	0	1.61993
51	5.1576	0	3.9197			2	0	1.57583
51	5.2239	0	4.0232			2	0	1.89943
51	5.0241	0	4.0447			2	0	2.59103
51	5.1073	0	3.9808			2	0	2.07364
51	5.0658	0	4.0336			2	0	1.88486
51	5.2089	0	4.3148			2	0	2.55366
51	5.0898	0	4.2629			2	0	2.36325
51	5.5258	0	4.3875			2	0	2.84147
51	6.7367	0	4.395			2	0	2.65729
51	8.7832	0	3.9299			2	0	3.17109
51	9.0756	0	4.2125			2	0	2.27245
51	6.5752	0	3.6923			2	0	2.27572
51	5.4241	0	3.5352			2	0	1.98676
51	5.2874	0	3.4829			2	0	1.92323
51	4.9963	0	3.4098			2	0	6.42212
51	4.6081	0	3.2715			2	0	5.80494
80	0	0	3.3594			2	0	5.3336
80	6.8883	0	3.4955			2	0	4.63845
80	6.6638	0	3.3813			2	0	6.53214
80	7.243	0	3.386			2	0	4.50486
80	7.8223	0	3.4181			2	0	2.0437
80	8.3753	0	3.8522			2	0	1.80849
80	7.9469	0	7.977			2	0	0
80	7.814	0	12.6078			2	0	0
80	6.6899	0	14.3448			2	0	0
80	6.6346	0	13.5869			2	0	0
80	6.5592	0	7.4095			2	0	0
80	7.217	0	3.3871			2	0	0
80	6.985	0	3.083			3	0	0
131	0	0	3.0401			3	0	0
131	11.4923	0	4.7938			3	0	0
131	11.9754	0	4.793			3	0	0
131	12.7093	0	4.8002			3	0	0
131	13.2381	0	4.7152			3	0	0
131	14.1506	0	4.8349			3	0	0
131	13.8793	0	4.786			3	0	0
131	13.447	0	4.8438			3	0	0
131	12.7204	0	4.8031			3	0	0
131	10.8382	0	4.7491			3	0	0.488823
131	11.047	0	4.6955			3	0	2.226
131	10.869	0	4.5288			3	0	8.71049
131	11.5279	0	4.4274			3	0	1.34415
131	11.9932	0	4.2792			3	0	1.15562
		0	4.2095			3	0	1.61993
		0	4.0646			3	0	1.57583
		0	4.1049			3	0	1.89943
		0	4.0849			3	0	2.59103
		0	4.2518			3	0	2.07364
		0	4.2644			3	0	1.88486
		0	4.3341			3	0	2.55366
		0	4.4275			3	0	2.36325
		0	5.3233			3	0	2.84147
		0	7.5897			3	0	2.65729
		0	10.6496			3	0	3.17109
		0	11.0014			3	0	2.27245
		0	10.8692			3	0	2.27572
		0	6.0782			3	0	1.98676
		0	4.3148			3	0	1.92323
		0	4.0658			3	0	6.42212
		0	3.8467			3	0	5.80494
		0	5.153			3	0	5.3336
		0	5.2154			3	0	4.63845
		0	5.1561			3	0	6.53214
		0	5.1043			3	0	4.50486
		0	5.029			3	0	2.0437
		0	5.2009			3	0	1.80849
		0	5.2071			3	0	0
		0	5.1856			3	0	0
		0	5.2574			3	0	0
		0	5.1309			3	0	0
		0	5.2104			3	0	0
		0	4.9636			3	0	0
		0	5.1504			4	0	0
		0	5.0537			4	0	0
		0	5.0268			4	0	0
		0	5.0363			4	0	0
		0	5.3083			4	0	0
		0	5.2858			4	0	0
		0	5.9825			4	0	0
		0	6.2675			4	0	0
		0	7.6377			4	0	0
		0	9.093			4	0	0
		0	7.6334			4	0	0.488823
		0	5.8312			4	0	2.226
		0	5.2908			4	0	8.71049
		0	5.1109			4	0	1.34415
		0	4.745			4	0	1.15562
		0	6.6715			4	0	1.61993
		0	6.6255			4	0	1.57583
		0	6.6862			4	0	1.89943
		0	6.764			4	0	2.59103
		0	6.6568			4	0	2.07364
		0	6.8527			4	0	1.88486
		0	6.7895			4	0	2.55366
		0	6.7945			4	0	2.36325
		0	6.753			4	0	2.84147
		0	6.815			4	0	2.65729
		0	7.013			4	0	3.17109
		0	6.9081			4	0	2.27245
		0	7.2838			4	0	2.27572
		0	7.548			4	0	1.98676
		0	7.6921			4	0	1.92323
		0	7.7207			4	0	6.42212
		0	8.0726			4	0	5.80494
		0	8.3181			4	0	5.3336
		0	8.3297			4	0	4.63845
		0	7.9609			4	0	6.53214
		0	7.9851			4	0	4.50486
		0	7.9364			4	0	2.0437
		0	8.3107			4	0	1.80849
		0	7.933			4	0	0
		0	8.8359			4	0	0
		0	7.7564			4	0	0
		0	7.2781			4	0	0
		0	6.729			4	0	0
		0	6.579			4	0	0
		0	6.5669			5	0	0
		0	7.2011			5	0	0
		0	11.3549			5	0	0
		0	11.3581			5	0	0
		0	11.4099			5	0	0
		0	11.4195			5	0	0
		0	11.2915			5	0	0
		0	11.5175			5	0	0
		0	11.6494			5	0	0
		0	12.0039			5	0	0
		0	12.1075			5	0	0.488823
		0	12.8061			5	0	2.226
		0	12.8586			5	0	8.71049
		0	13.3434			5	0	1.34415
		0	13.3643			5	0	1.15562
		0	13.6739			5	0	1.61993
		0	13.9459			5	0	1.57583
		0	13.9606			5	0	1.89943
		0	14.2064			5	0	2.59103
		0	13.9669			5	0	2.07364
		0	13.8144			5	0	1.88486
		0	13.4714			5	0	2.55366
		0	13.2265			5	0	2.36325
		0	12.0975			5	0	2.84147
		0	11.648			5	0	2.65729
		0	11.2639			5	0	3.17109
		0	10.5576			5	0	2.27245
		0	10.6047			5	0	2.27572
		0	10.9192			5	0	1.98676
		0	10.9366			5	0	1.92323
		0	11.034			5	0	6.42212
			11.5689			5	0	5.80494
						5	0	5.3336
		fitteds =				5	0	4.63845
						5	0	6.53214
		[]				5	0	4.50486
						5	0	2.0437
						5	0	1.80849
		unfitteds =				5	0	0
						5	0	0
		[]				5	0	0
						5	0	0
						5	0	0
		S_ord =				5	0	0
						6	0	0
		0 5 13 28 51 80 131				6	0	0
						6	0	0
		>> unfitteds(:,2)				6	0	0
						6	0	0
		ans =				6	0	0
						6	0	0
		0				6	0	0
		0				6	0	0
		0				6	0	0
		0				6	0	0.488823
		0				6	0	2.226
		0				6	0	8.71049
		0				6	0	1.34415
		0				6	0	1.15562
		0				6	0	1.61993
		0				6	0	1.57583
		0				6	0	1.89943
		0				6	0	2.59103
		0				6	0	2.07364
		0				6	0	1.88486
		0				6	0	2.55366
		0				6	0	2.36325
		0				6	0	2.84147
		0				6	0	2.65729
		0				6	0	3.17109
		0				6	0	2.27245
		0				6	0	2.27572
		0				6	0	1.98676
		0				6	0	1.92323
		0				6	0	6.42212
		0				6	0	5.80494
		0				6	0	5.3336
		0				6	0	4.63845
		5				6	0	6.53214
		5				6	0	4.50486
		5				6	0	2.0437
		5				6	0	1.80849
		5				6	0	0
		5				6	0	0
		5				6	0	0
		5				6	0	0
		5				6	0	0
		5				6	0	0
		5				7	0	0
		5				7	0	0
		5				7	0	0
		5				7	0	0
		5				7	0	0
		5				7	0	0
		5				7	0	0
		5				7	0	0
		5				7	0	0
		5				7	0	0
		5				7	0	0.488823
		5				7	0	2.226
		5				7	0	8.71049
		5				7	0	1.34415
		5				7	0	1.15562
		5				7	0	1.61993
		5				7	0	1.57583
		5				7	0	1.89943
		5				7	0	2.59103
		5				7	0	2.07364
		5				7	0	1.88486
		13				7	0	2.55366
		13				7	0	2.36325
		13				7	0	2.84147
		13				7	0	2.65729
		13				7	0	3.17109
		13				7	0	2.27245
		13				7	0	2.27572
		13				7	0	1.98676
		13				7	0	1.92323
		13				7	0	6.42212
		13				7	0	5.80494
		13				7	0	5.3336
		13				7	0	4.63845
		13				7	0	6.53214
		13				7	0	4.50486
		13				7	0	2.0437
		13				7	0	1.80849
		13				7	0	0
		13				7	0	0
		13				7	0	0
		13				7	0	0
		13				7	0	0
		13				7	0	0
		13				8	0	0
		13				8	0	0
		13				8	0	0
		13				8	0	0
		13				8	0	0
		13				8	0	0
		13				8	0	0
		28				8	0	0
		28				8	0	0
		28				8	0	0
		28				8	0	0.488823
		28				8	0	2.226
		28				8	0	8.71049
		28				8	0	1.34415
		28				8	0	1.15562
		28				8	0	1.61993
		28				8	0	1.57583
		28				8	0	1.89943
		28				8	0	2.59103
		28				8	0	2.07364
		28				8	0	1.88486
		28				8	0	2.55366
		28				8	0	2.36325
		28				8	0	2.84147
		28				8	0	2.65729
		28				8	0	3.17109
		28				8	0	2.27245
		28				8	0	2.27572
		28				8	0	1.98676
		28				8	0	1.92323
		28				8	0	6.42212
		28				8	0	5.80494
		28				8	0	5.3336
		28				8	0	4.63845
		28				8	0	6.53214
		28				8	0	4.50486
		28				8	0	2.0437
		51				8	0	1.80849
		51				8	0	0
		51				8	0	0
		51				8	0	0
		51				8	0	0
		51				8	0	0
		51				8	0	0
		51				9	0	0
		51				9	0	0
		51				9	0	0
		51				9	0	0
		51				9	0	0
		51				9	0	0
		51				9	0	0
		51				9	0	0
		51				9	0	0
		51				9	0	0
		51				9	0	0.488823
		51				9	0	2.226
		51				9	0	8.71049
		51				9	0	1.34415
		51				9	0	1.15562
		51				9	0	1.61993
		51				9	0	1.57583
		51				9	0	1.89943
		51				9	0	2.59103
		51				9	0	2.07364
		80				9	0	1.88486
		80				9	0	2.55366
		80				9	0	2.36325
		80				9	0	2.84147
		80				9	0	2.65729
		80				9	0	3.17109
		80				9	0	2.27245
		80				9	0	2.27572
		80				9	0	1.98676
		80				9	0	1.92323
		80				9	0	6.42212
		80				9	0	5.80494
		80				9	0	5.3336
		80				9	0	4.63845
		80				9	0	6.53214
		80				9	0	4.50486
		80				9	0	2.0437
		80				9	0	1.80849
		80				9	0	0
		80				9	0	0
		80				9	0	0
		80				9	0	0
		80				9	0	0
		80				9	0	0
		80				10	0	0
		80				10	0	0
		80				10	0	0
		80				10	0	0
		80				10	0	0
		80				10	0	0
		80				10	0	0
		131				10	0	0
		131				10	0	0
		131				10	0	0
		131				10	0	0.488823
		131				10	0	2.226
		131				10	0	8.71049
		131				10	0	1.34415
		131				10	0	1.15562
		131				10	0	1.61993
		131				10	0	1.57583
		131				10	0	1.89943
		131				10	0	2.59103
		131				10	0	2.07364
		131				10	0	1.88486
		131				10	0	2.55366
		131				10	0	2.36325
		131				10	0	2.84147
		131				10	0	2.65729
		131				10	0	3.17109
		131				10	0	2.27245
		131				10	0	2.27572
		131				10	0	1.98676
		131				10	0	1.92323
		131				10	0	6.42212
		131				10	0	5.80494
		131				10	0	5.3336
		131				10	0	4.63845
		131				10	0	6.53214
		131				10	0	4.50486
		131				10	0	2.0437
						10	0	1.80849
						10	0	0
						10	0	0
						10	0	0
						10	0	0
						10	0	0
						10	0	0
						1	5	0
						1	5	2.65261
						1	5	2.60565
						1	5	2.67117
						1	5	2.96544
						1	5	2.96233
						1	5	2.84463
						1	5	3.09016
						1	5	3.41368
						1	5	3.57425
						1	5	3.61353
						1	5	4.01688
						1	5	3.64304
						1	5	2.91999
						1	5	2.93014
						1	5	3.44035
						1	5	2.80306
						1	5	2.56098
						1	5	2.48937
						1	5	2.76456
						1	5	2.33095
						1	5	2.68286
						1	5	2.49946
						1	5	2.49443
						1	5	2.42396
						1	5	2.62613
						1	5	2.75061
						1	5	2.47386
						1	5	2.15805
						1	5	2.60802
						1	5	2.35404
						1	5	11.7461
						1	5	14.412
						1	5	15.3387
						1	5	16.0082
						1	5	13.5251
						1	5	8.58134
						1	5	4.35125
						1	5	2.24863
						1	5	2.02805
						1	5	1.99851
						1	5	2.00015
						1	5	2.00698
						1	5	1.92666
						2	5	0
						2	5	2.90533
						2	5	2.93892
						2	5	2.75822
						2	5	2.78107
						2	5	2.75566
						2	5	2.74018
						2	5	3.20503
						2	5	3.1349
						2	5	3.33696
						2	5	3.60098
						2	5	4.06622
						2	5	3.57464
						2	5	3.37477
						2	5	2.98704
						2	5	2.97766
						2	5	2.88706
						2	5	2.64497
						2	5	2.92119
						2	5	3.31289
						2	5	2.43357
						2	5	2.63768
						2	5	2.63951
						2	5	2.70055
						2	5	2.46665
						2	5	2.8081
						2	5	2.76303
						2	5	2.49943
						2	5	2.43122
						2	5	2.94411
						2	5	2.50531
						2	5	4.33767
						2	5	17.3431
						2	5	18.0921
						2	5	16.3861
						2	5	11.8316
						2	5	8.87628
						2	5	5.03634
						2	5	2.59839
						2	5	2.21779
						2	5	1.9584
						2	5	2.07725
						2	5	2.01629
						2	5	2.02794
						3	5	0
						3	5	2.99644
						3	5	2.84068
						3	5	3.08401
						3	5	2.97683
						3	5	2.89543
						3	5	3.19307
						3	5	2.97185
						3	5	3.33622
						3	5	3.73941
						3	5	3.85774
						3	5	4.1865
						3	5	3.8672
						3	5	3.08737
						3	5	3.32945
						3	5	3.10512
						3	5	3.01089
						3	5	2.7019
						3	5	2.83411
						3	5	2.73955
						3	5	2.56465
						3	5	2.84173
						3	5	2.7456
						3	5	2.65349
						3	5	2.72337
						3	5	3.28407
						3	5	2.84186
						3	5	2.59336
						3	5	2.48204
						3	5	2.56363
						3	5	2.55674
						3	5	3.44894
						3	5	15.0048
						3	5	18.8073
						3	5	15.0612
						3	5	13.8649
						3	5	9.58765
						3	5	5.0356
						3	5	2.45989
						3	5	2.2436
						3	5	2.37573
						3	5	2.25984
						3	5	2.20341
						3	5	2.19751
						4	5	0
						4	5	2.62013
						4	5	2.60864
						4	5	2.84778
						4	5	2.74566
						4	5	2.93516
						4	5	2.90405
						4	5	2.98495
						4	5	3.23005
						4	5	3.2139
						4	5	3.98921
						4	5	4.13031
						4	5	3.39519
						4	5	2.91445
						4	5	2.86517
						4	5	3.00553
						4	5	2.67076
						4	5	2.60303
						4	5	3.04535
						4	5	2.43886
						4	5	2.55004
						4	5	2.47427
						4	5	2.57428
						4	5	2.71357
						4	5	2.51101
						4	5	2.77133
						4	5	2.68129
						4	5	2.53875
						4	5	2.53176
						4	5	2.4471
						4	5	4.00878
						4	5	8.46913
						4	5	12.9902
						4	5	15.0864
						4	5	15.0862
						4	5	18.5286
						4	5	9.51216
						4	5	5.2419
						4	5	2.37862
						4	5	2.13341
						4	5	2.01034
						4	5	2.03226
						4	5	2.05323
						4	5	1.99164
						5	5	0
						5	5	2.8165
						5	5	2.71591
						5	5	2.72885
						5	5	2.64016
						5	5	2.86946
						5	5	2.88138
						5	5	3.11737
						5	5	3.26838
						5	5	3.50813
						5	5	3.20522
						5	5	4.06157
						5	5	3.89521
						5	5	2.82859
						5	5	2.74548
						5	5	2.79591
						5	5	2.36868
						5	5	2.57725
						5	5	2.42033
						5	5	2.92201
						5	5	2.37702
						5	5	2.56322
						5	5	2.60746
						5	5	2.43731
						5	5	2.6138
						5	5	2.73271
						5	5	2.5255
						5	5	2.51141
						5	5	2.50489
						5	5	2.23231
						5	5	2.70319
						5	5	5.11332
						5	5	16.2864
						5	5	18.6058
						5	5	17.3139
						5	5	18.6452
						5	5	7.62007
						5	5	4.32705
						5	5	2.154
						5	5	2.18026
						5	5	1.90337
						5	5	2.03983
						5	5	1.92785
						5	5	2.0249
						6	5	0
						6	5	2.95003
						6	5	3.0354
						6	5	2.69429
						6	5	2.76155
						6	5	3.04036
						6	5	3.14912
						6	5	2.82119
						6	5	3.41471
						6	5	3.62989
						6	5	3.57698
						6	5	3.92524
						6	5	3.66414
						6	5	3.15127
						6	5	3.07346
						6	5	3.60415
						6	5	2.7451
						6	5	2.8179
						6	5	2.6745
						6	5	2.77093
						6	5	2.46257
						6	5	2.73529
						6	5	2.47772
						6	5	2.64112
						6	5	2.71272
						6	5	2.90204
						6	5	2.61831
						6	5	2.53303
						6	5	2.65821
						6	5	2.483
						6	5	2.53191
						6	5	8.21369
						6	5	11.9149
						6	5	16.1103
						6	5	17.208
						6	5	13.3726
						6	5	8.32533
						6	5	4.68623
						6	5	2.48201
						6	5	2.11248
						6	5	2.09249
						6	5	2.07608
						6	5	2.11966
						6	5	2.08727
						7	5	0
						7	5	2.92413
						7	5	2.96945
						7	5	2.66166
						7	5	2.85639
						7	5	3.06242
						7	5	3.03476
						7	5	3.48923
						7	5	3.47232
						7	5	3.97311
						7	5	3.68735
						7	5	4.14909
						7	5	3.5672
						7	5	3.29183
						7	5	3.11146
						7	5	3.02797
						7	5	3.01622
						7	5	2.90927
						7	5	2.68128
						7	5	2.89065
						7	5	2.5478
						7	5	2.4948
						7	5	2.62938
						7	5	2.70814
						7	5	2.63321
						7	5	2.97225
						7	5	2.62048
						7	5	2.65763
						7	5	2.80472
						7	5	2.7407
						7	5	2.55588
						7	5	11.0417
						7	5	9.69584
						7	5	15.1169
						7	5	17.6416
						7	5	14.9664
						7	5	10.5112
						7	5	4.78092
						7	5	2.37128
						7	5	2.27455
						7	5	2.17578
						7	5	2.24452
						7	5	2.22304
						7	5	2.25217
						8	5	0
						8	5	2.75803
						8	5	2.52961
						8	5	2.84615
						8	5	2.85399
						8	5	2.97
						8	5	2.85149
						8	5	3.26437
						8	5	3.05866
						8	5	3.30153
						8	5	3.80126
						8	5	4.29435
						8	5	3.88823
						8	5	3.26245
						8	5	2.96727
						8	5	3.09346
						8	5	2.85285
						8	5	2.48479
						8	5	2.67728
						8	5	2.87383
						8	5	2.56607
						8	5	2.76748
						8	5	2.78768
						8	5	2.59182
						8	5	2.64678
						8	5	2.71947
						8	5	2.74369
						8	5	2.69335
						8	5	2.9052
						8	5	2.58652
						8	5	2.46563
						8	5	3.55313
						8	5	13.525
						8	5	15.4489
						8	5	19.5009
						8	5	16.4445
						8	5	9.26783
						8	5	5.45829
						8	5	2.36153
						8	5	2.15901
						8	5	2.13681
						8	5	2.01178
						8	5	2.15118
						8	5	2.13514
						9	5	0
						9	5	3.02321
						9	5	2.79548
						9	5	2.87425
						9	5	2.83606
						9	5	3.00216
						9	5	3.24092
						9	5	3.21096
						9	5	3.40466
						9	5	3.65876
						9	5	4.13945
						9	5	4.08666
						9	5	3.89756
						9	5	3.12861
						9	5	3.11086
						9	5	3.23036
						9	5	2.7191
						9	5	2.76748
						9	5	2.77827
						9	5	2.88061
						9	5	2.64622
						9	5	3.02434
						9	5	2.72293
						9	5	2.54757
						9	5	2.89849
						9	5	3.04789
						9	5	2.75491
						9	5	2.70705
						9	5	2.49316
						9	5	2.62031
						9	5	2.55795
						9	5	6.01579
						9	5	16.3876
						9	5	18.007
						9	5	14.9965
						9	5	12.9904
						9	5	9.19123
						9	5	4.45331
						9	5	2.53374
						9	5	2.27675
						9	5	2.18067
						9	5	2.26186
						9	5	2.21705
						9	5	2.12422
						10	5	0
						10	5	3.16134
						10	5	2.86785
						10	5	2.93005
						10	5	3.06685
						10	5	3.50687
						10	5	3.04451
						10	5	3.50654
						10	5	3.46967
						10	5	3.69778
						10	5	3.96469
						10	5	4.28992
						10	5	3.51494
						10	5	3.00763
						10	5	3.07111
						10	5	3.37474
						10	5	2.85679
						10	5	2.69956
						10	5	3.17564
						10	5	3.05904
						10	5	2.58364
						10	5	2.82882
						10	5	2.94062
						10	5	2.95937
						10	5	2.83255
						10	5	2.95421
						10	5	2.76633
						10	5	2.69503
						10	5	2.51982
						10	5	2.86521
						10	5	2.67954
						10	5	3.94583
						10	5	13.171
						10	5	18.2909
						10	5	15.0525
						10	5	14.6449
						10	5	8.15272
						10	5	5.07735
						10	5	2.59476
						10	5	2.33368
						10	5	2.23269
						10	5	2.1652
						10	5	2.16656
						10	5	2.2162
						1	13	0
						1	13	3.80528
						1	13	4.07256
						1	13	4.12004
						1	13	4.23327
						1	13	4.20129
						1	13	4.24552
						1	13	3.94855
						1	13	4.20189
						1	13	4.49249
						1	13	4.34587
						1	13	4.40852
						1	13	4.53002
						1	13	4.05605
						1	13	4.27637
						1	13	4.79673
						1	13	3.53752
						1	13	3.51126
						1	13	3.84713
						1	13	3.73412
						1	13	3.26264
						1	13	3.47387
						1	13	3.5967
						1	13	3.73831
						1	13	3.45339
						1	13	3.46945
						1	13	3.25304
						1	13	3.54138
						1	13	3.58494
						1	13	3.42935
						1	13	4.3412
						1	13	8.27165
						1	13	11.9054
						1	13	13.9573
						1	13	16.7197
						1	13	10.7849
						1	13	7.6476
						1	13	4.67657
						1	13	3.28565
						1	13	3.38185
						1	13	3.18777
						1	13	3.15438
						1	13	3.0938
						1	13	3.07914
						2	13	0
						2	13	4.21374
						2	13	3.89215
						2	13	4.18881
						2	13	3.9094
						2	13	3.84866
						2	13	4.22751
						2	13	4.55434
						2	13	4.53795
						2	13	4.56696
						2	13	4.69291
						2	13	4.70518
						2	13	4.14123
						2	13	4.32456
						2	13	4.16918
						2	13	4.38379
						2	13	3.8715
						2	13	3.71305
						2	13	3.81057
						2	13	3.88676
						2	13	3.5383
						2	13	3.15349
						2	13	3.42
						2	13	3.74344
						2	13	3.43144
						2	13	3.53231
						2	13	3.73964
						2	13	3.5966
						2	13	3.80266
						2	13	3.81809
						2	13	5.19718
						2	13	7.22557
						2	13	12.1581
						2	13	15.295
						2	13	14.1565
						2	13	9.90637
						2	13	7.3125
						2	13	4.45369
						2	13	3.87686
						2	13	3.49894
						2	13	3.09662
						2	13	3.14049
						2	13	3.24612
						2	13	3.20065
						3	13	0
						3	13	4.05644
						3	13	4.00884
						3	13	4.36606
						3	13	4.04675
						3	13	4.11941
						3	13	4.08201
						3	13	4.51567
						3	13	4.35318
						3	13	4.16696
						3	13	4.14004
						3	13	4.41036
						3	13	4.15525
						3	13	3.89186
						3	13	4.372
						3	13	4.27635
						3	13	3.61262
						3	13	3.61241
						3	13	3.54868
						3	13	3.38929
						3	13	3.37617
						3	13	3.5309
						3	13	3.36334
						3	13	3.60933
						3	13	3.60601
						3	13	3.37015
						3	13	3.88436
						3	13	3.44145
						3	13	3.72371
						3	13	3.46112
						3	13	3.786
						3	13	7.64219
						3	13	12.7916
						3	13	12.9558
						3	13	11.2703
						3	13	9.93482
						3	13	6.64368
						3	13	4.29407
						3	13	3.48148
						3	13	3.48804
						3	13	3.30745
						3	13	3.18959
						3	13	3.09007
						3	13	3.17483
						4	13	0
						4	13	3.44887
						4	13	3.74591
						4	13	3.69281
						4	13	3.87105
						4	13	3.81066
						4	13	4.09399
						4	13	4.07114
						4	13	4.08187
						4	13	4.05064
						4	13	4.00059
						4	13	4.09133
						4	13	3.98099
						4	13	3.5586
						4	13	4.08717
						4	13	4.71875
						4	13	3.45027
						4	13	3.29181
						4	13	3.20593
						4	13	3.57409
						4	13	2.81664
						4	13	2.92327
						4	13	2.92935
						4	13	3.33771
						4	13	3.4081
						4	13	3.06354
						4	13	2.96257
						4	13	2.93627
						4	13	3.10551
						4	13	3.27548
						4	13	3.38694
						4	13	8.30428
						4	13	12.4887
						4	13	13.7041
						4	13	12.1837
						4	13	9.92904
						4	13	8.54051
						4	13	4.1421
						4	13	3.03756
						4	13	2.86638
						4	13	2.79428
						4	13	2.8406
						4	13	2.77705
						4	13	2.63963
						5	13	0
						5	13	3.76553
						5	13	3.74968
						5	13	3.95612
						5	13	3.71547
						5	13	3.9497
						5	13	3.99703
						5	13	4.28882
						5	13	4.15967
						5	13	4.34121
						5	13	4.2218
						5	13	4.03416
						5	13	4.2041
						5	13	3.69136
						5	13	4.26941
						5	13	4.08811
						5	13	3.46968
						5	13	3.45488
						5	13	3.1259
						5	13	3.91769
						5	13	3.51805
						5	13	3.3375
						5	13	3.20935
						5	13	3.57135
						5	13	3.46038
						5	13	3.55315
						5	13	3.13689
						5	13	3.34128
						5	13	3.22918
						5	13	3.37702
						5	13	3.62301
						5	13	7.38801
						5	13	10.6539
						5	13	14.8786
						5	13	13.0623
						5	13	10.8029
						5	13	7.47302
						5	13	4.19781
						5	13	3.35677
						5	13	3.22384
						5	13	2.94623
						5	13	3.04592
						5	13	3.12179
						5	13	2.97154
						6	13	0
						6	13	3.73396
						6	13	4.3084
						6	13	3.929
						6	13	4.0985
						6	13	3.97268
						6	13	3.85172
						6	13	4.23791
						6	13	4.20793
						6	13	4.01443
						6	13	4.38585
						6	13	4.31282
						6	13	4.35072
						6	13	4.00367
						6	13	4.27317
						6	13	4.36082
						6	13	3.89094
						6	13	3.65154
						6	13	3.51325
						6	13	3.3493
						6	13	3.11183
						6	13	3.17356
						6	13	3.08546
						6	13	3.42917
						6	13	3.30923
						6	13	3.30864
						6	13	3.35275
						6	13	3.23479
						6	13	3.41433
						6	13	3.51747
						6	13	3.48023
						6	13	7.48989
						6	13	12.5429
						6	13	16.0445
						6	13	13.1707
						6	13	9.61114
						6	13	6.3827
						6	13	4.67021
						6	13	3.2346
						6	13	3.45043
						6	13	2.92355
						6	13	3.02323
						6	13	3.02633
						6	13	2.95664
						7	13	0
						7	13	3.88275
						7	13	3.82089
						7	13	3.91237
						7	13	3.86562
						7	13	3.82057
						7	13	3.95856
						7	13	4.10913
						7	13	4.01054
						7	13	4.02884
						7	13	4.45864
						7	13	4.5058
						7	13	4.06628
						7	13	4.21804
						7	13	4.17861
						7	13	4.68218
						7	13	3.54665
						7	13	3.43755
						7	13	3.33404
						7	13	3.30463
						7	13	3.73434
						7	13	3.14243
						7	13	3.36823
						7	13	3.27862
						7	13	3.24847
						7	13	3.19929
						7	13	3.67529
						7	13	3.3613
						7	13	3.10179
						7	13	3.9065
						7	13	3.26061
						7	13	6.79044
						7	13	13.9626
						7	13	15.4634
						7	13	14.7184
						7	13	9.41432
						7	13	7.88736
						7	13	4.67935
						7	13	3.6331
						7	13	2.96397
						7	13	2.97535
						7	13	2.92875
						7	13	2.77929
						7	13	3.07892
						8	13	0
						8	13	4.05387
						8	13	4.1041
						8	13	4.34814
						8	13	4.067
						8	13	4.1412
						8	13	3.93223
						8	13	4.44017
						8	13	4.25293
						8	13	4.24079
						8	13	4.23914
						8	13	4.40316
						8	13	4.09247
						8	13	3.6948
						8	13	4.19892
						8	13	4.31931
						8	13	3.99352
						8	13	3.74957
						8	13	3.37002
						8	13	3.71659
						8	13	3.52643
						8	13	3.16901
						8	13	3.68478
						8	13	3.78437
						8	13	3.68409
						8	13	3.44945
						8	13	3.39533
						8	13	3.48193
						8	13	3.44849
						8	13	3.44579
						8	13	4.20621
						8	13	8.26182
						8	13	12.7041
						8	13	12.5426
						8	13	12.6208
						8	13	9.63888
						8	13	7.59878
						8	13	4.60691
						8	13	3.30908
						8	13	3.49346
						8	13	3.04133
						8	13	3.0661
						8	13	3.0186
						8	13	3.06694
						9	13	0
						9	13	4.43182
						9	13	4.30759
						9	13	4.18763
						9	13	3.99645
						9	13	4.45506
						9	13	4.11523
						9	13	4.46688
						9	13	4.68733
						9	13	4.36739
						9	13	4.77329
						9	13	4.81921
						9	13	4.37608
						9	13	4.04078
						9	13	4.48079
						9	13	4.50417
						9	13	3.90443
						9	13	3.77995
						9	13	3.54563
						9	13	3.44391
						9	13	3.56326
						9	13	3.46747
						9	13	3.56791
						9	13	3.61078
						9	13	3.68442
						9	13	3.50591
						9	13	3.46278
						9	13	3.51488
						9	13	3.42229
						9	13	3.74348
						9	13	3.59741
						9	13	10.0449
						9	13	12.6971
						9	13	16.3102
						9	13	14.2148
						9	13	11.0992
						9	13	7.339
						9	13	4.34092
						9	13	3.40393
						9	13	3.54724
						9	13	3.55385
						9	13	3.39747
						9	13	3.21804
						9	13	3.22573
						10	13	0
						10	13	3.80473
						10	13	4.2222
						10	13	3.74608
						10	13	4.00444
						10	13	4.01664
						10	13	4.21115
						10	13	4.51546
						10	13	4.13563
						10	13	3.87413
						10	13	4.61673
						10	13	4.25956
						10	13	4.00563
						10	13	3.81963
						10	13	3.8194
						10	13	4.62646
						10	13	3.64614
						10	13	3.14949
						10	13	3.52795
						10	13	3.31165
						10	13	3.65051
						10	13	3.34321
						10	13	3.36882
						10	13	3.32399
						10	13	3.66926
						10	13	3.36067
						10	13	3.3728
						10	13	3.4101
						10	13	3.3484
						10	13	3.44547
						10	13	3.64277
						10	13	8.35095
						10	13	14.1738
						10	13	12.2969
						10	13	13.7517
						10	13	10.4937
						10	13	7.26964
						10	13	4.48472
						10	13	3.25228
						10	13	3.19039
						10	13	3.00383
						10	13	3.0131
						10	13	3.03022
						10	13	2.94
						1	28	0
						1	28	4.56794
						1	28	4.95535
						1	28	5.0648
						1	28	4.7626
						1	28	4.73967
						1	28	4.64014
						1	28	4.9889
						1	28	4.84775
						1	28	5.06498
						1	28	4.92539
						1	28	4.68366
						1	28	4.69636
						1	28	4.69743
						1	28	4.81818
						1	28	4.29441
						1	28	4.75321
						1	28	4.18657
						1	28	4.2912
						1	28	4.17695
						1	28	4.29133
						1	28	4.03119
						1	28	4.26457
						1	28	4.38543
						1	28	4.21618
						1	28	4.45829
						1	28	4.72243
						1	28	4.67473
						1	28	4.61427
						1	28	4.55198
						1	28	4.95627
						1	28	8.35799
						1	28	9.0368
						1	28	10.7711
						1	28	11.0156
						1	28	8.78207
						1	28	6.31626
						1	28	5.15416
						1	28	4.767
						1	28	4.3971
						1	28	4.17648
						1	28	3.95872
						1	28	3.96152
						1	28	3.89965
						2	28	0
						2	28	4.63099
						2	28	4.80827
						2	28	4.44775
						2	28	4.92257
						2	28	4.65062
						2	28	4.65086
						2	28	4.53924
						2	28	4.72868
						2	28	4.93938
						2	28	4.7681
						2	28	4.29264
						2	28	4.49569
						2	28	4.73692
						2	28	4.05304
						2	28	4.29384
						2	28	4.12324
						2	28	4.31502
						2	28	3.81549
						2	28	3.88899
						2	28	3.83008
						2	28	4.22058
						2	28	3.68775
						2	28	4.25886
						2	28	4.09872
						2	28	4.44445
						2	28	3.97839
						2	28	4.36343
						2	28	4.25948
						2	28	4.38291
						2	28	5.07236
						2	28	6.25378
						2	28	12.0232
						2	28	10.1602
						2	28	11.9217
						2	28	7.96028
						2	28	5.68231
						2	28	4.71622
						2	28	4.05618
						2	28	4.17091
						2	28	3.71106
						2	28	3.898
						2	28	3.49901
						2	28	3.24971
						3	28	0
						3	28	4.8503
						3	28	4.88162
						3	28	4.63662
						3	28	4.70191
						3	28	4.72233
						3	28	4.75337
						3	28	5.13274
						3	28	4.68252
						3	28	4.52993
						3	28	4.65881
						3	28	4.65741
						3	28	4.86417
						3	28	4.55377
						3	28	4.54595
						3	28	4.60032
						3	28	4.5745
						3	28	4.3533
						3	28	4.38417
						3	28	4.08306
						3	28	3.96169
						3	28	4.39565
						3	28	4.20033
						3	28	4.09443
						3	28	4.57439
						3	28	4.06541
						3	28	4.15336
						3	28	4.1374
						3	28	4.52626
						3	28	4.6928
						3	28	4.53005
						3	28	8.36126
						3	28	11.1837
						3	28	10.259
						3	28	11.0001
						3	28	8.78231
						3	28	6.12533
						3	28	5.33676
						3	28	4.41611
						3	28	4.21942
						3	28	4.36697
						3	28	3.81566
						3	28	3.93546
						3	28	3.8304
						4	28	0
						4	28	5.0032
						4	28	4.56333
						4	28	4.59819
						4	28	4.39089
						4	28	4.93525
						4	28	4.40874
						4	28	4.75726
						4	28	4.70891
						4	28	4.87948
						4	28	4.40514
						4	28	4.69585
						4	28	4.77223
						4	28	4.22308
						4	28	4.18427
						4	28	4.31573
						4	28	4.10333
						4	28	4.09184
						4	28	3.77829
						4	28	3.98874
						4	28	3.8474
						4	28	3.87573
						4	28	4.20479
						4	28	4.36785
						4	28	4.13254
						4	28	4.2941
						4	28	4.45901
						4	28	4.06098
						4	28	4.07408
						4	28	3.85046
						4	28	5.09425
						4	28	7.88024
						4	28	11.8587
						4	28	10.8025
						4	28	10.6083
						4	28	9.19352
						4	28	6.27688
						4	28	4.52602
						4	28	4.08798
						4	28	3.81704
						4	28	3.90955
						4	28	3.61367
						4	28	3.70444
						4	28	3.5798
						5	28	0
						5	28	4.90742
						5	28	5.10193
						5	28	4.76311
						5	28	4.94174
						5	28	4.57113
						5	28	4.6233
						5	28	4.40936
						5	28	5.02653
						5	28	4.8523
						5	28	4.77235
						5	28	4.46888
						5	28	4.48442
						5	28	4.89378
						5	28	4.53375
						5	28	4.33699
						5	28	4.59522
						5	28	4.35623
						5	28	4.25696
						5	28	4.07569
						5	28	3.98221
						5	28	3.9753
						5	28	4.27293
						5	28	4.41722
						5	28	4.22527
						5	28	4.09058
						5	28	4.19379
						5	28	4.30133
						5	28	4.24347
						5	28	4.39379
						5	28	4.88036
						5	28	7.44112
						5	28	9.66532
						5	28	10.9571
						5	28	10.3702
						5	28	8.55655
						5	28	5.96378
						5	28	4.94399
						5	28	4.4682
						5	28	4.3029
						5	28	3.98458
						5	28	3.88826
						5	28	3.67638
						5	28	3.59996
						6	28	0
						6	28	4.79772
						6	28	4.65131
						6	28	4.89865
						6	28	4.49925
						6	28	4.80647
						6	28	4.77538
						6	28	4.47303
						6	28	5.07306
						6	28	4.84668
						6	28	4.7355
						6	28	4.92901
						6	28	4.83976
						6	28	4.60647
						6	28	4.50667
						6	28	4.17095
						6	28	4.40059
						6	28	4.06071
						6	28	4.06253
						6	28	4.10572
						6	28	4.08602
						6	28	3.68114
						6	28	4.05369
						6	28	3.7542
						6	28	3.99176
						6	28	3.97204
						6	28	4.07309
						6	28	4.27764
						6	28	4.3146
						6	28	4.40834
						6	28	5.84158
						6	28	7.82014
						6	28	10.8899
						6	28	11.5932
						6	28	10.1773
						6	28	8.91841
						6	28	5.14067
						6	28	4.85944
						6	28	4.17431
						6	28	4.22492
						6	28	4.12208
						6	28	3.88937
						6	28	3.86034
						6	28	3.63708
						7	28	0
						7	28	4.73375
						7	28	4.93892
						7	28	4.93553
						7	28	4.53197
						7	28	4.7915
						7	28	5.04832
						7	28	5.24865
						7	28	5.12533
						7	28	5.08234
						7	28	5.15958
						7	28	4.89153
						7	28	5.05125
						7	28	4.9029
						7	28	5.14211
						7	28	4.4417
						7	28	4.61522
						7	28	4.23107
						7	28	4.35578
						7	28	4.62374
						7	28	4.3909
						7	28	4.27982
						7	28	4.18143
						7	28	4.1147
						7	28	4.22375
						7	28	4.51593
						7	28	4.93844
						7	28	4.66055
						7	28	4.8659
						7	28	4.42367
						7	28	7.61146
						7	28	8.74807
						7	28	11.1557
						7	28	10.4045
						7	28	11.5374
						7	28	8.49394
						7	28	6.33208
						7	28	5.39765
						7	28	4.5187
						7	28	4.44585
						7	28	4.41254
						7	28	4.14876
						7	28	4.14545
						7	28	3.85677
						8	28	0
						8	28	4.9388
						8	28	4.59437
						8	28	5.27104
						8	28	4.87519
						8	28	4.72419
						8	28	4.48092
						8	28	4.68288
						8	28	4.50419
						8	28	4.86907
						8	28	4.36909
						8	28	4.8009
						8	28	4.4008
						8	28	4.44467
						8	28	4.31264
						8	28	4.24858
						8	28	4.27525
						8	28	4.47444
						8	28	4.45615
						8	28	4.697
						8	28	4.03003
						8	28	3.97573
						8	28	3.8867
						8	28	4.07289
						8	28	4.17634
						8	28	4.20731
						8	28	4.08148
						8	28	4.04489
						8	28	4.32107
						8	28	4.21989
						8	28	5.08195
						8	28	7.40153
						8	28	11.6804
						8	28	9.98861
						8	28	10.0238
						8	28	7.412
						8	28	6.33431
						8	28	4.85533
						8	28	4.41495
						8	28	4.0446
						8	28	4.02331
						8	28	3.83014
						8	28	3.69306
						8	28	3.66726
						9	28	0
						9	28	4.73237
						9	28	4.7764
						9	28	4.78941
						9	28	4.76236
						9	28	5.15154
						9	28	5.13897
						9	28	4.81825
						9	28	4.90239
						9	28	4.69357
						9	28	5.0647
						9	28	4.95967
						9	28	4.38608
						9	28	5.07034
						9	28	4.57097
						9	28	4.4486
						9	28	4.30866
						9	28	4.27897
						9	28	4.17992
						9	28	4.53506
						9	28	4.28868
						9	28	4.50362
						9	28	3.91536
						9	28	4.10134
						9	28	4.39954
						9	28	4.4805
						9	28	4.55358
						9	28	4.62987
						9	28	4.59106
						9	28	4.38257
						9	28	5.21316
						9	28	7.01046
						9	28	9.6552
						9	28	11.5799
						9	28	10.934
						9	28	7.97068
						9	28	6.40074
						9	28	4.86048
						9	28	4.01077
						9	28	4.42175
						9	28	3.91323
						9	28	3.95889
						9	28	3.88639
						9	28	3.65317
						10	28	0
						10	28	4.77564
						10	28	4.65862
						10	28	4.59679
						10	28	4.76313
						10	28	5.25607
						10	28	4.81303
						10	28	4.81009
						10	28	4.83863
						10	28	4.85429
						10	28	5.17185
						10	28	5.11176
						10	28	4.87634
						10	28	4.82603
						10	28	4.62068
						10	28	4.4743
						10	28	4.52519
						10	28	4.44384
						10	28	4.51445
						10	28	4.48319
						10	28	3.9378
						10	28	4.11041
						10	28	4.18127
						10	28	4.20182
						10	28	4.47925
						10	28	4.1151
						10	28	4.19174
						10	28	4.19064
						10	28	4.46503
						10	28	4.91606
						10	28	4.95107
						10	28	6.62267
						10	28	9.34679
						10	28	13.498
						10	28	11.1038
						10	28	8.99755
						10	28	6.20925
						10	28	4.82873
						10	28	4.23332
						10	28	4.17804
						10	28	4.03784
						10	28	3.87622
						10	28	4.10462
						10	28	3.79836
						1	51	0
						1	51	5.71894
						1	51	5.649
						1	51	5.02396
						1	51	5.32126
						1	51	5.13416
						1	51	5.52484
						1	51	5.26219
						1	51	5.31491
						1	51	5.27391
						1	51	5.8168
						1	51	5.60861
						1	51	5.41534
						1	51	5.46515
						1	51	4.95337
						1	51	5.05716
						1	51	5.00097
						1	51	5.2424
						1	51	5.38447
						1	51	5.66252
						1	51	4.93381
						1	51	5.13224
						1	51	5.46997
						1	51	5.4654
						1	51	5.46353
						1	51	5.27366
						1	51	5.51325
						1	51	6.31029
						1	51	6.30688
						1	51	7.07153
						1	51	7.70278
						1	51	8.54674
						1	51	8.37226
						1	51	8.83163
						1	51	7.77315
						1	51	7.45055
						1	51	5.83473
						1	51	5.23632
						1	51	5.46861
						1	51	5.87198
						1	51	5.4676
						1	51	5.60425
						1	51	5.41798
						1	51	4.88875
						2	51	0
						2	51	5.07448
						2	51	5.57802
						2	51	5.03955
						2	51	4.82249
						2	51	4.95155
						2	51	5.30103
						2	51	5.29851
						2	51	4.94857
						2	51	5.42737
						2	51	4.74077
						2	51	5.40017
						2	51	5.05903
						2	51	5.11864
						2	51	5.12454
						2	51	4.92707
						2	51	5.02009
						2	51	4.85656
						2	51	5.10081
						2	51	5.41949
						2	51	4.92815
						2	51	4.89595
						2	51	5.0177
						2	51	5.1837
						2	51	5.39519
						2	51	5.40383
						2	51	5.63656
						2	51	5.8924
						2	51	5.98641
						2	51	7.01564
						2	51	7.73757
						2	51	8.87962
						2	51	9.3488
						2	51	8.0436
						2	51	8.10232
						2	51	6.33836
						2	51	6.23477
						2	51	5.24809
						2	51	5.20655
						2	51	5.45938
						2	51	5.41003
						2	51	5.05194
						2	51	4.83883
						2	51	4.74351
						3	51	0
						3	51	5.33046
						3	51	5.1472
						3	51	5.10662
						3	51	5.75342
						3	51	5.23397
						3	51	5.02909
						3	51	5.19007
						3	51	5.44964
						3	51	5.77723
						3	51	5.39891
						3	51	5.71481
						3	51	5.23423
						3	51	5.56045
						3	51	5.11903
						3	51	5.32641
						3	51	5.04677
						3	51	5.3936
						3	51	5.28247
						3	51	5.72642
						3	51	5.36359
						3	51	5.23974
						3	51	5.18292
						3	51	4.97778
						3	51	5.36057
						3	51	5.29553
						3	51	5.39196
						3	51	6.23899
						3	51	6.2637
						3	51	7.09357
						3	51	8.02681
						3	51	9.13827
						3	51	9.35624
						3	51	8.82704
						3	51	7.35485
						3	51	6.95558
						3	51	5.69106
						3	51	5.72368
						3	51	5.47719
						3	51	5.55418
						3	51	5.50205
						3	51	5.05183
						3	51	5.04733
						3	51	4.39104
						4	51	0
						4	51	5.25406
						4	51	5.59278
						4	51	5.60071
						4	51	5.42092
						4	51	5.00954
						4	51	5.33491
						4	51	5.47348
						4	51	5.57773
						4	51	4.69741
						4	51	5.74257
						4	51	5.18995
						4	51	5.18529
						4	51	5.34646
						4	51	5.48806
						4	51	5.08389
						4	51	5.11855
						4	51	5.28494
						4	51	5.5196
						4	51	5.21337
						4	51	5.36955
						4	51	5.25494
						4	51	5.27753
						4	51	5.14399
						4	51	4.88516
						4	51	5.49664
						4	51	5.63692
						4	51	5.79327
						4	51	6.89285
						4	51	7.11854
						4	51	7.21323
						4	51	8.25593
						4	51	9.85522
						4	51	8.9961
						4	51	7.56494
						4	51	6.62879
						4	51	6.09366
						4	51	5.47534
						4	51	4.87033
						4	51	5.13827
						4	51	5.22263
						4	51	5.0464
						4	51	4.77384
						4	51	4.77425
						5	51	0
						5	51	5.16984
						5	51	5.08294
						5	51	5.20261
						5	51	4.90242
						5	51	4.68462
						5	51	4.84981
						5	51	5.31035
						5	51	4.97778
						5	51	5.4078
						5	51	4.92521
						5	51	5.13666
						5	51	5.09678
						5	51	4.93818
						5	51	5.07201
						5	51	5.24966
						5	51	5.10586
						5	51	4.38324
						5	51	4.65307
						5	51	5.08606
						5	51	4.61948
						5	51	4.71754
						5	51	4.75806
						5	51	4.60628
						5	51	4.84503
						5	51	5.04246
						5	51	5.36868
						5	51	6.00163
						5	51	5.5623
						5	51	6.65895
						5	51	7.48294
						5	51	8.62762
						5	51	8.42092
						5	51	9.53619
						5	51	7.52936
						5	51	6.70903
						5	51	5.78295
						5	51	5.25961
						5	51	5.31001
						5	51	4.85056
						5	51	5.01543
						5	51	4.92693
						5	51	4.4885
						5	51	4.45104
						6	51	0
						6	51	4.78969
						6	51	4.51983
						6	51	5.05903
						6	51	4.51054
						6	51	4.89689
						6	51	4.80696
						6	51	4.79965
						6	51	4.97668
						6	51	5.00386
						6	51	5.06177
						6	51	4.74083
						6	51	4.38956
						6	51	4.68628
						6	51	5.57656
						6	51	5.18677
						6	51	4.68291
						6	51	5.17261
[truncated: 1,082 more rows]

## Sheet: Supp. Fig. 2
S	I	p_{psfacil}	p{SxP}	p_{PxS}	p_{p|s}	t_b	p_{pb1}	p_{pb2}	R_{PxS}	k_{pb1}	k_{pb2}
0	0	0	0	0	0	600	0.99	0.99	0	0.01	0.001
0	10	0	0	0	0	600	0.99	0.99	0	0.01	0.001
0	20	0	0	0	0	600	0.99	0.99	0	0.01	0.001
0	30	0	0	0	0	600	0.99	0.99	0	0.01	0.001
0	40	0	0	0	0	600	0.99	0.99	0	0.01	0.001
0	50	0	0	0	0.555556	9.44444	0.666667	0.677778	0	0.01	0.001
0	60	0	0	0	1	10.8167	0.466667	0.825	0	0.95	0.716667
0	70	0	0	0	1	6.99722	0.3	0.680556	0	0.7	0.8
0	80	0	0	0	1	5.38611	0.3	0.602778	0	0.7	0.8
0	90	0	0	0	1	4.4087	0.3	0.545652	0	0.7	0.8
0	100	0	0	0	1	4.2058	0.3	0.513768	0	0.7	0.8
0	110	0	0	0	1	4.0029	0.3	0.481884	0	0.7	0.8
0	120	0	0	0	1	3.8	0.3	0.45	0	0.7	0.8
0	130	0	0	0	1	3.8	0.313889	0.45	0	0.727778	0.8
0	140	0	0	0	1	3.8	0.327778	0.45	0	0.755556	0.8
0	150	0	0	0	1	3.8	0.341667	0.45	0	0.783333	0.8
0	160	0	0	0	1	3.8	0.35	0.45	0	0.933333	0.8
0	170	0	0	0	1	3.81667	0.35	0.45	0	1.21667	0.8
0	180	0	0	0	1	3.9	0.35	0.45	0	1.3	0.8
0	190	0	0	0	1	4.31667	0.308333	0.325	0	1.3	416.8
0	200	0	0	0	1	4.62222	0.305556	0.283333	0	1.28889	500
0	210	0	0	0	1	4.9	0.3125	0.2625	0	1.275	500
0	220	0	0	0	1	5.17778	0.319444	0.241667	0	1.26111	500
0	230	0	0	0	1	5.45556	0.326389	0.220833	0	1.24722	500
0	240	0	0	0	1	5.73333	0.333333	0.2	0	1.23333	500
0	250	0	0	0	1	6.01111	0.340278	0.179167	0	1.21944	500
0	260	0	0	0	1	6.28889	0.347222	0.158333	0	1.20556	500
0	270	0	0	0	1	7.25	0.355	0.1325	0	3.9	500
0	280	0	0	0	1	8.66667	0.363333	0.103333	0	8.4	500
0	290	0	0	0	0.833333	9.8	0.37	0.08	0	12	500
0	300	0	0	0	0	9.8	0.37	0.08	0	12	500
0	310	0	0	0	0	9.8	0.37	0.08	0	12	500
0	320	0	0	0	0	9.8	0.37	0.08	0	12	500
0	330	0	0	0	0	9.8	0.37	0.08	0	12	500
5	0	0	0	0	0	600	0.99	0.99	0	0.01	0.001
5	10	0.0037037	0	0	0.0444444	451.852	0.99	0.99	0	0.01	0.001
5	20	0.00740741	0	0	0.0888889	303.704	0.99	0.99	0	0.01	0.001
5	30	0.0133333	0	0	0.142222	162.222	0.99	0.99	0	0.01	0.001
5	40	0.0244444	0	0	0.216296	36.2963	0.99	0.99	0	0.01	0.001
5	50	0.0425926	0	0	0.698519	22.963	0.99	0.99	0	0.01	0.001
5	60	0.0277778	-0.0888889	0	0.944444	14.7556	0.638889	0.772222	0	0.01	0.001
5	70	0	-0.2	0	1	7.75556	0.2	0.479167	0	0.0225	0.13975
5	80	0	-0.2	0	1	5.97778	0.2	0.395833	0	0.0725	0.69475
5	90	0	-0.2	0	1	4.93478	0.197391	0.330435	0	0.1	1
5	100	0	-0.2	0	1	4.78986	0.191594	0.286957	0	0.1	1
5	110	0	-0.2	0	1	4.64493	0.185797	0.243478	0	0.1	1
5	120	0	-0.2	0	1	4.5	0.18	0.2	0	0.1	1
5	130	0	-0.2	0	1	4.55556	0.18	0.194444	0	0.1	1
5	140	0	-0.2	0	1	4.61111	0.18	0.188889	0	0.1	1
5	150	0	-0.2	0	1	4.66667	0.18	0.183333	0	0.1	1
5	160	0	-0.222222	-0.00185185	1	4.74815	0.19	0.202963	0	0.17037	2.07407
5	170	0	-0.277778	-0.00648148	1	4.86852	0.215	0.26037	0	0.346296	4.75926
5	180	0	-0.333333	-0.0111111	1	4.98889	0.24	0.317778	0	0.522222	7.44444
5	190	0	-0.388889	-0.0157407	1	5.10926	0.265	0.375185	0	0.698148	10.1296
5	200	0	-0.444444	-0.0203704	1	5.22963	0.29	0.432593	0	0.874074	12.8148
5	210	0	-0.5	-0.025	1	5.35	0.315	0.49	0	1.05	15.5
5	220	0	-0.555556	-0.0296296	1	5.47037	0.34	0.547407	0	1.22593	18.1852
5	230	0	-0.611111	-0.0342593	1	5.59074	0.365	0.604815	0	1.40185	20.8704
5	240	0	-0.666667	-0.0388889	1	5.71111	0.39	0.662222	0	1.57778	23.5556
5	250	0	-0.722222	-0.0435185	1	5.83148	0.415	0.71963	0	1.7537	26.2407
5	260	0	-0.777778	-0.0481481	1	5.95185	0.44	0.777037	0	1.92963	28.9259
5	270	0	-0.85	-0.0625	0.8825	7	0.45	0.8	0	2	30
5	280	0	-0.933333	-0.0833333	0.686667	8.66667	0.45	0.8	0	2	30
5	290	0	-1	-0.1	0.4875	10	0.45	0.8	0	2	30
5	300	0	-1	-0.1	0.275	10	0.45	0.8	0	2	30
5	310	0	-1	-0.1	0.0625	10	0.45	0.8	0	2	30
5	320	0	-1	-0.1	0.0133333	10	0.45	0.8	0	2	30
5	330	0	-1	-0.1	0.005	10	0.45	0.8	0	2	30
13	0	0	0	0	0	600	0.99	0.99	0	0.01	0.001
13	10	0.00555556	0	0	0.037037	396.296	0.99	0.99	0	0.01	0.001
13	20	0.0111111	0	0	0.0740741	192.593	0.99	0.99	0	0.01	0.001
13	30	0.0183333	0	0	0.188889	50	0.99	0.99	0	0.01	0.001
13	40	0.0294444	0	0	0.485185	50	0.99	0.99	0	0.01	0.001
13	50	0.03	0	0	0.640741	23.963	0.99	0.99	0	0.01	0.001
13	60	0.0166667	-0.222222	0	0.833333	10.7333	0.652222	0.785556	0	0.01	0.001
13	70	0	-0.5	0	1	7.49722	0.23	0.511944	0	0.01	0.0703056
13	80	0	-0.5	0	1	5.88611	0.23	0.439722	0	0.01	0.347528
13	90	0	-0.5	0	1	4.9087	0.23	0.386957	0	0.0478261	0.5
13	100	0	-0.5	0	1	4.7058	0.23	0.357971	0	0.131884	0.5
13	110	0	-0.5	0	1	4.5029	0.23	0.328986	0	0.215942	0.5
13	120	0	-0.5	0	1	4.3	0.23	0.3	0	0.3	0.5
13	130	0	-0.5	0	1	4.35556	0.23	0.283333	0	0.3	0.5
13	140	0	-0.5	0	1	4.41111	0.23	0.266667	0	0.3	0.5
13	150	0	-0.5	0	1	4.46667	0.23	0.25	0	0.3	0.5
13	160	0	-0.5	0	1	4.56667	0.23	0.24	0	0.3	0.611111
13	170	0	-0.5	0	1	4.73333	0.23	0.24	0	0.3	0.888889
13	180	0	-0.5	0	1	4.9	0.23	0.24	0	0.3	1.16667
13	190	0	-0.5	0	1	5.06667	0.23	0.24	0	0.3	1.44444
13	200	0	-0.5	-0.0111111	0.977778	5.48889	0.23	0.257778	22.2222	0.355556	1.55556
13	210	0	-0.5	-0.025	0.95	5.975	0.23	0.28	50	0.425	1.625
13	220	0	-0.5	-0.0388889	0.922222	6.46111	0.23	0.302222	77.7778	0.494444	1.69444
13	230	0	-0.5	-0.0527778	0.894444	6.94722	0.23	0.324444	105.556	0.563889	1.76389
13	240	0	-0.5	-0.0666667	0.866667	7.43333	0.23	0.346667	133.333	0.633333	1.83333
13	250	0	-0.5	-0.0805556	0.838889	7.91944	0.23	0.368889	161.111	0.702778	1.90278
13	260	0	-0.5	-0.0944444	0.811111	8.40556	0.23	0.391111	188.889	0.772222	1.97222
13	270	0	-0.625	-0.1	0.675	9.95	0.3725	0.4	175	0.8	2
13	280	0	-0.833333	-0.1	0.466667	12.2	0.61	0.4	133.333	0.8	2
13	290	0	-1	-0.1	0.275	14	0.8	0.4	91.6667	0.8	2
13	300	0	-1	-0.1	0.15	14	0.8	0.4	50	0.8	2
13	310	0	-1	-0.1	0.025	14	0.8	0.4	8.33333	0.8	2
13	320	0	-1	-0.11	0	14	0.8	0.4	0	0.8	2
13	330	0	-1	-0.1225	0	14	0.8	0.4	0	0.8	2
28	0	0	0	0	0	600	0.99	0.99	0	0.01	0.001
28	10	0.0037037	0	0	0	600	0.99	0.99	0	0.01	0.001
28	20	0.00740741	0	0	0	600	0.99	0.99	0	0.01	0.001
28	30	0.0177778	0	0	0.1	480	0.99	0.99	0	0.01	0.001
28	40	0.0437037	0	0	0.433333	80	0.99	0.99	0	0.01	0.001
28	50	0.0414815	0	0	0.696296	31.8519	0.99	0.99	0	0.01	0.001
28	60	0.0222222	-0.222222	-0.133333	0.844444	13.2444	0.772222	0.794444	88.8889	0.01	0.001
28	70	0	-0.5	-0.258333	0.913889	4.8	0.466667	0.536111	200	0.01	0.0703056
28	80	0	-0.5	-0.0916667	0.969444	4.8	0.333333	0.480556	200	0.01	0.347528
28	90	0	-0.5	0	1	4.76087	0.256087	0.422609	200	0.01	0.5
28	100	0	-0.5	0	1	4.67391	0.247391	0.361739	200	0.01	0.5
28	110	0	-0.5	0	1	4.58696	0.238696	0.30087	200	0.01	0.5
28	120	0	-0.5	0	1	4.5	0.23	0.24	200	0.01	0.5
28	130	0	-0.5	0	1	4.58333	0.23	0.215	200	0.01	0.5
28	140	0	-0.5	0	1	4.66667	0.23	0.19	200	0.01	0.5
28	150	0	-0.5	0	1	4.75	0.23	0.165	200	0.01	0.5
28	160	0	-0.5	0	1	4.82222	0.237778	0.166667	200	0.0422222	0.744444
28	170	0	-0.5	0	1	4.87778	0.257222	0.208333	200	0.122778	1.35556
28	180	0	-0.5	0	1	4.93333	0.276667	0.25	200	0.203333	1.96667
28	190	0	-0.5	0	1	4.98889	0.296111	0.291667	200	0.283889	2.57778
28	200	0	-0.544444	-0.0188889	0.944444	5.33333	0.322222	0.3	200	0.3	2.7
28	210	0	-0.6	-0.0425	0.875	5.75	0.35	0.3	200	0.3	2.7
28	220	0	-0.655556	-0.0661111	0.805556	6.16667	0.377778	0.3	200	0.3	2.7
28	230	0	-0.711111	-0.0897222	0.736111	6.58333	0.405556	0.3	200	0.3	2.7
28	240	0	-0.766667	-0.113333	0.666667	7	0.433333	0.3	200	0.3	2.7
28	250	0	-0.822222	-0.136944	0.597222	7.41667	0.461111	0.3	200	0.3	2.7
28	260	0	-0.877778	-0.160556	0.527778	7.83333	0.488889	0.3	200	0.3	2.7
28	270	0	-1.05	-0.1525	0.4	9.25	0.5	0.3	150	0.3	2.7
28	280	0	-1.3	-0.123333	0.233333	11.3333	0.5	0.3	66.6667	0.3	2.7
28	290	0	-1.5	-0.1025	0.1	14.8333	0.5	0.3	0	0.3	2.7
28	300	0	-1.5	-0.115	0.1	24	0.5	0.3	0	0.3	2.7
28	310	0	-1.5	-0.1275	0.1	33.1667	0.5	0.3	0	0.3	2.7
28	320	0	-1.5	-0.14	0.1	36.6667	0.5	0.3	0	0.3	2.7
28	330	0	-1.5	-0.1525	0.1	38.75	0.5	0.3	0	0.3	2.7
51	0	0	0	0	0	600	0.99	0.99	0	0.01	0.001
51	10	0.012963	0	0	0	600	0.952963	0.99	0	0.01	0.001
51	20	0.0259259	0	0	0	600	0.915926	0.99	0	0.01	0.001
51	30	0.0427778	0	0	0.0666667	600	0.89	0.99	0	0.01	0.001
51	40	0.0687037	0	0	0.288889	600	0.89	0.99	0	0.01	0.001
51	50	0.0207407	-0.492593	0	0.497037	181.296	0.636667	0.891481	0	0.00297	0.001
51	60	0	-0.722222	-0.0355556	0.766667	4.91111	0.494444	0.783333	44.4444	0.00445	0.001
51	70	0	-0.75	-0.0744444	1	4.68889	0.443056	0.713889	100	0.01	0.001
51	80	0	-0.730556	-0.0366667	1	4.51667	0.376389	0.652778	173.889	0.00727778	0.195056
51	90	0	-0.7	0	1	4.64783	0.3	0.486957	290	0.0026087	0.5
51	100	0	-0.7	0	1	4.53188	0.3	0.457971	290	0.00173913	0.5
51	110	0	-0.7	0	1	4.41594	0.3	0.428986	290	0.000869565	0.5
51	120	0	-0.7	0	1	4.3	0.3	0.4	290	0	0.5
51	130	0	-0.7	0	1	4.43889	0.3	0.344444	290	0	0.5
51	140	0	-0.7	0	1	4.57778	0.3	0.288889	290	0	0.5
51	150	0	-0.7	0	1	4.71667	0.3	0.233333	290	0	0.5
51	160	0	-0.711111	0	0.988889	4.87778	0.3	0.2	290	0.0111111	0.5
51	170	0	-0.738889	0	0.961111	5.07222	0.3	0.2	290	0.0388889	0.5
51	180	0	-0.766667	0	0.933333	5.26667	0.3	0.2	290	0.0666667	0.5
51	190	0	-0.794444	0	0.905556	5.46111	0.3	0.2	290	0.0944444	0.5
51	200	0	-0.833333	-0.0133333	0.9	5.66667	0.333333	0.233333	220	0.1	0.666667
51	210	0	-0.875	-0.03	0.9	5.875	0.375	0.275	132.5	0.1	0.875
51	220	0	-0.9	-0.0416667	0.858333	6.13333	0.416667	0.3	80	0.1	1.08333
51	230	0	-0.9	-0.0458333	0.754167	6.46667	0.458333	0.3	80	0.1	1.29167
51	240	0	-0.9	-0.05	0.65	6.8	0.5	0.3	80	0.1	1.5
51	250	0	-0.879167	-0.0791667	0.483333	7.3	0.695833	0.3	80	0.1	2.54167
51	260	0	-0.858333	-0.108333	0.316667	7.8	0.891667	0.3	80	0.1	3.58333
51	270	0	-0.9125	-0.1275	0.2375	10.5	0.965	0.325	72.5	0.1	4
51	280	0	-1.01667	-0.14	0.216667	14.6667	0.956667	0.366667	60	0.1	4
51	290	0	-1.10833	-0.154167	0.2	18	0.95	0.4	50	0.1	4
51	300	0	-1.15	-0.175	0.2	18	0.95	0.4	50	0.1	4
51	310	0	-1.19167	-0.195833	0.2	18	0.95	0.4	50	0.1	4
51	320	0	-1.3	-0.233333	0.2	18	0.95	0.4	50	0.1	4
51	330	0	-1.425	-0.275	0.2	18	0.95	0.4	50	0.1	4
80	0	0	0	0	0	600	0.99	0.99	0	0.01	0.001
80	10	0.0037037	0	0	0	600	0.99	0.99	0	0.01	0.001
80	20	0.00740741	0	0	0	600	0.99	0.99	0	0.01	0.001
80	30	0.0144444	0	0	0	600	0.99	0.99	0	0.01	0.001
80	40	0.0292593	0	0	0	600	0.99	0.99	0	0.01	0.001
80	50	0.0194444	-0.299074	0	0.186481	390.472	0.789444	0.87037	0	0.00648148	0.001
80	60	0.00833333	-0.613889	0	0.382778	169.917	0.578333	0.744444	0	0.00277778	0.001
80	70	0	-0.856944	0	0.560556	4.5	0.417222	0.643056	6.94444	0.0138889	0.0564167
80	80	0	-0.884722	0	0.682778	4.5	0.406111	0.615278	34.7222	0.0694444	0.278083
80	90	0	-0.9	0	0.743478	4.42174	0.413043	0.606522	53.913	0.1	0.4
80	100	0	-0.9	0	0.728986	4.24783	0.442029	0.621014	62.6087	0.1	0.4
80	110	0	-0.9	0	0.714493	4.07391	0.471014	0.635507	71.3043	0.1	0.4
80	120	0	-0.9	0	0.7	3.9	0.5	0.65	80	0.1	0.4
80	130	0	-0.913889	0	0.7	4.09444	0.5	0.594444	80	0.1	0.377778
80	140	0	-0.927778	0	0.7	4.28889	0.5	0.538889	80	0.1	0.355556
80	150	0	-0.941667	0	0.7	4.48333	0.5	0.483333	80	0.1	0.333333
80	160	0	-0.955556	-0.00444444	0.694444	4.71111	0.5	0.444444	75.5556	0.088889	0.353333
80	170	0	-0.969444	-0.0155556	0.680556	4.98889	0.5	0.430556	64.4444	0.0611115	0.436667
80	180	0	-0.983333	-0.0266667	0.666667	5.26667	0.5	0.416667	53.3333	0.033334	0.52
80	190	0	-0.997222	-0.0377778	0.652778	5.54444	0.5	0.402778	42.2222	0.0055565	0.603333
80	200	0	-0.988889	-0.0544444	0.594444	6.75556	0.544444	0.388889	46.6667	1.2e-05	0.662222
80	210	0	-0.975	-0.0725	0.525	8.2	0.6	0.375	55	2.575e-05	0.715
80	220	0	-0.961111	-0.0905556	0.455556	9.64444	0.655556	0.361111	63.3333	3.95e-05	0.767778
80	230	0	-0.947222	-0.108611	0.386111	11.0889	0.711111	0.347222	71.6667	5.325e-05	0.820556
80	240	0	-0.933333	-0.126667	0.316667	12.5333	0.766667	0.333333	80	6.7e-05	0.873333
80	250	0	-0.919444	-0.144722	0.247222	13.9778	0.822222	0.319444	88.3333	8.075e-05	0.926111
80	260	0	-0.905556	-0.162778	0.177778	15.4222	0.877778	0.305556	96.6667	9.45e-05	0.978889
80	270	0	-0.9	-0.185	0.15	15.75	0.9	0.3	100	0.0001	1
80	280	0	-0.9	-0.21	0.15	15.3333	0.9	0.3	100	0.0001	1
80	290	0	-0.9	-0.235	0.15	15.0833	0.9	0.3	100.833	0.0001	1
80	300	0	-0.9	-0.26	0.15	15.5	0.9	0.3	105	0.0001	1
80	310	0	-0.9	-0.285	0.15	15.9167	0.9	0.3	109.167	0.0001	1
80	320	0	-0.9	-0.326667	0.15	16.6667	0.9	0.233333	113.333	0.0001	1
80	330	0	-0.9	-0.3725	0.15	17.5	0.9	0.15	117.5	0.0001	1
131	0	0	0	0	0	600	0.99	0.99	0	0.01	0.001
131	10	0	0	-0.0111111	0	600	0.99	0.99	0	0.01	0.001
131	20	0	0	-0.0222222	0	600	0.99	0.99	0	0.01	0.001
131	30	0	-0.222222	-0.03	0.0111111	467.556	0.881111	0.881111	11.1111	0.01	0.001
131	40	0	-0.962963	-0.03	0.0481481	26.0741	0.518148	0.518148	48.1481	0.01	0.001
131	50	0	-1	-0.03	0.0992593	3.85926	0.5	0.5	50	0.01	0.001
131	60	0	-1	-0.0211111	0.12	3.8	0.5	0.5	50	0.01	0.001
131	70	0	-1	-0.00861111	0.12	3.82778	0.5	0.5	50	0.01	0.001
131	80	0	-1	-0.00305556	0.12	3.93889	0.5	0.5	50	0.01	0.001
131	90	0	-1	0	0.127826	4	0.5	0.5	50	0.01	0.001
131	100	0	-1	0	0.145217	4	0.5	0.5	50	0.01	0.001
131	110	0	-1	0	0.162609	4	0.5	0.5	50	0.01	0.001
131	120	0	-1	0	0.18	4	0.5	0.5	50	0.01	0.001
131	130	0	-0.875	-0.00555556	0.213333	4.22222	0.611111	0.527778	63.8889	0.00725	0.001
131	140	0	-0.75	-0.0111111	0.246667	4.44444	0.722222	0.555556	77.7778	0.0045	0.001
131	150	0	-0.625	-0.0166667	0.28	4.66667	0.833333	0.583333	91.6667	0.00175	0.001
131	160	0	-0.566667	-0.0188889	0.283333	5	0.9	0.566667	100	0.0001	0.112
131	170	0	-0.608333	-0.0161111	0.241667	5.5	0.9	0.483333	100	0.0001	0.3895
131	180	0	-0.65	-0.0133333	0.2	6	0.9	0.4	100	0.0001	0.667
131	190	0	-0.691667	-0.0105556	0.158333	6.5	0.9	0.316667	100	0.0001	0.9445
131	200	0	-0.7	-0.0311111	0.15	6.97778	0.9	0.3	107.778	0.0001	1
131	210	0	-0.7	-0.0575	0.15	7.45	0.9	0.3	117.5	0.0001	1
131	220	0	-0.7	-0.0838889	0.15	7.92222	0.9	0.3	127.222	0.0001	1
131	230	0	-0.7	-0.110278	0.15	8.39444	0.9	0.3	136.944	0.0001	1
131	240	0	-0.7	-0.136667	0.15	8.86667	0.9	0.3	146.667	0.0001	1
131	250	0	-0.7	-0.163056	0.15	9.33889	0.9	0.3	156.389	0.0001	1
131	260	0	-0.7	-0.189444	0.15	9.81111	0.9	0.3	166.111	0.0001	1
131	270	0	-0.7	-0.2375	0.1475	10	0.775	0.3125	177.5	0.0001	1.5
131	280	0	-0.7	-0.3	0.143333	10	0.566667	0.333333	190	0.0001	2.33333
131	290	0	-0.7	-0.358333	0.14	10	0.4	0.35	200	0.0001	3.16667
131	300	0	-0.7	-0.4	0.14	10	0.4	0.35	200	0.0001	4
131	310	0	-0.7	-0.441667	0.14	10	0.4	0.35	200	0.0001	4.83333
131	320	0	-0.7	-0.483333	0.133333	10	0.4	0.35	200	0.0001	6
131	330	0	-0.7	-0.525	0.125	10	0.4	0.35	200	0.0001	7.25

## Sheet: Supp. Fig. 4
S	I	m_{facil}	SxP	PxS	p_{AP}	t_b	p_{elim1}	p_{elim2}	b_{PxS}	k_{elim1}	k_{elim2}	sm_{facil}	sSxP	sPxS	sp_{AP}	st_b	sp_{elim1}	sp_{elim2}	sb_{PxS}	sk_{elim1}	sk_{elim2}
0	300	0	0	0	0	0	0	0	0	0	0	0	0	0	0	0	0	0	0	0	0
0	288	1.81034	1.80849	1.80849	4.20112	20.29	5.34655	2.52185	1.80849	1.84994	1.80661	0.000247765	2.23163e-16	2.23163e-16	0.215552	1.0453	0.225435	0.0829154	2.23163e-16	0.00976421	0.00199617
0	264	4.50486	4.50486	4.50486	8.45879	36.0302	6.82492	7.39871	4.50486	4.50486	4.52636	1.19369e-06	9.81918e-16	9.81918e-16	0.431073	1.54055	0.17595	0.304022	9.81918e-16	9.81918e-16	0.0124412
0	192	1.92323	1.92323	1.92323	9.54962	13.0024	4.48869	1.92323	1.92323	2.00139	1.92323	4.46326e-16	4.46326e-16	4.46326e-16	0.658254	1.01739	0.243387	4.46326e-16	4.46326e-16	0.0111296	4.46326e-16
0	180	1.98676	1.98676	1.98676	10.3516	11.8824	5.74825	1.98676	1.98676	2.06669	1.98676	2.90112e-16	2.90112e-16	2.90112e-16	0.741043	0.727709	0.340133	2.90112e-16	2.90112e-16	0.00956089	2.90112e-16
0	168	2.27572	2.27572	2.27572	11.0677	11.1307	6.56923	2.27572	2.27572	2.39584	2.27572	2.67796e-16	2.67796e-16	2.67796e-16	0.805327	0.781409	0.33136	2.67796e-16	2.67796e-16	0.0162168	2.67796e-16
0	156	2.27245	2.27245	2.27245	9.80418	11.0787	6.67469	2.27245	2.27245	2.37147	2.27245	4.46326e-16	4.46326e-16	4.46326e-16	0.706421	0.76833	0.378465	4.46326e-16	4.46326e-16	0.0130079	4.46326e-16
0	120	2.84147	2.84147	2.84147	10.3846	13.6292	6.62588	2.84147	2.84147	2.9182	2.84147	2.23163e-16	2.23163e-16	2.23163e-16	0.628154	0.778366	0.344155	2.23163e-16	2.23163e-16	0.0114872	2.23163e-16
0	86	2.07364	2.07364	2.07364	10.1708	11.5747	5.26663	4.37762	2.07364	2.12451	2.09295	4.46326e-17	4.46326e-17	4.46326e-17	0.662622	0.763609	0.277505	0.213812	4.46326e-17	0.00702417	0.00253126
0	68	1.62003	1.61993	1.61993	6.29936	7.12514	2.11791	2.47752	1.61993	1.62575	1.63733	2.52163e-05	1.78531e-16	1.78531e-16	0.450861	0.472081	0.0573411	0.0873926	1.78531e-16	0.000748632	0.00244611
0	59	1.34539	1.34415	1.34415	4.62845	3.63575	1.98348	1.98789	1.34415	1.34755	1.35917	0.00021704	6.6949e-17	6.6949e-17	0.281707	0.248747	0.0604214	0.0818927	6.6949e-17	0.000462675	0.0022044
0	54	8.72473	8.71049	8.71049	9.16194	9.71033	8.74471	8.98264	8.71049	8.71223	8.7105	0.00364171	1.78531e-15	1.78531e-15	0.0651607	0.0966118	0.00347464	0.0235912	1.78531e-15	0.000264415	1.41939e-06
0	50	2.22806	2.226	2.226	2.96205	2.69421	2.226	2.26793	2.226	2.226	2.22621	0.000281128	5.80224e-16	5.80224e-16	0.0835664	0.0545198	5.80224e-16	0.00703425	5.80224e-16	5.80224e-16	2.42984e-05
0	45	0.488834	0.488823	0.488823	0.488894	0.49619	0.496935	0.488823	0.488823	0.488973	0.488823	1.3088e-06	4.46326e-17	4.46326e-17	4.27714e-05	0.000388663	0.000382177	4.46326e-17	4.46326e-17	1.53847e-05	4.46326e-17
0	41	0	0	0	0	0	0	0	0	0	0	0	0	0	0	0	0	0	0	0	0
0	27	0	0	0	0	0	0	0	0	0	0	0	0	0	0	0	0	0	0	0	0
0	0	0	0	0	0	0	0	0	0	0	0	0	0	0	0	0	0	0	0	0	0
6.1	360	2.32006	2.32005	2.32239	2.32005	2.32005	2.32005	2.32005	2.32005	2.32005	2.32005	0.000182393	3.12429e-16	0.000405535	3.12429e-16	3.12429e-16	3.12429e-16	3.12429e-16	4.07367e-06	3.12429e-16	3.12429e-16
6.1	336	2.33996	2.33952	2.34177	2.33964	2.34123	2.3397	2.33967	2.33959	2.33952	2.33954	0.00028532	5.20356e-07	0.0006106	0.000127436	0.000519984	6.72993e-05	0.000249493	5.3913e-05	2.98934e-06	1.40464e-05
6.1	312	2.41053	2.40997	2.41352	2.41012	2.41693	2.41153	2.41168	2.40997	2.40997	2.40992	0.000547968	1.50181e-06	0.000663228	0.000413552	0.00241735	0.000225494	0.000922297	4.46326e-17	4.46326e-17	5.78145e-05
6.1	288	5.04544	5.04443	5.04443	5.20861	6.01354	5.08479	5.31749	5.0459	5.04446	5.04956	0.000825008	6.23162e-06	9.95519e-05	0.0295236	0.136951	0.0078941	0.0358038	0.000370444	0.000460896	0.00497013
6.1	264	14.8553	14.8554	14.8597	15.7779	20.0743	15.2839	16.152	14.8555	14.8582	14.9019	1.78531e-15	1.66934e-05	0.000870328	0.130789	0.613951	0.0624111	0.152147	0.000222201	0.000541588	0.00706551
6.1	156	2.88376	2.89531	2.89397	9.86509	11.6654	3.70562	2.89397	2.89397	2.89367	2.89397	0.0030694	0.000196668	8.92653e-17	0.60433	0.7376	0.10622	8.92653e-17	8.92653e-17	0.000962328	8.92653e-17
6.1	120	2.83573	2.83794	2.83589	9.34872	13.2028	3.89935	2.83589	2.83589	2.83729	2.83589	0.00271867	0.000247591	4.46326e-17	0.557383	0.93884	0.101494	4.46326e-17	4.46326e-17	0.000581762	4.46326e-17
6.1	86	3.05006	3.05289	3.05105	10.1111	13.1233	4.05401	4.18396	3.05105	3.05286	3.0639	0.00244755	0.000251707	8.03388e-16	0.692656	0.76171	0.101645	0.129948	8.03388e-16	0.00119032	0.00275505
6.1	68	3.39146	3.38195	3.38096	6.88976	7.19762	3.58522	3.69717	3.38096	3.38096	3.38445	0.00583338	0.000272114	4.01694e-16	0.354564	0.33671	0.0273138	0.04208	4.01694e-16	3.26117e-08	0.00192679
6.1	54	3.90198	3.69074	3.69074	4.42299	4.3805	3.7039	3.74006	3.69074	3.69074	3.69213	0.0249012	4.46326e-16	4.46326e-16	0.0870954	0.106464	0.00195248	0.00886688	4.46326e-16	1.88446e-07	0.000288218
6.1	41	3.5939	3.56337	3.56337	3.61237	3.60724	3.56379	3.56483	3.56337	3.56337	3.56337	0.00539157	3.12429e-16	3.12429e-16	0.00752204	0.00653284	7.9669e-05	0.000223825	3.12429e-16	7.74347e-09	1.44569e-07
6.1	27	2.99459	2.98841	2.98841	2.98918	2.9898	2.98841	2.98869	2.98841	2.98841	2.98842	0.000839768	1.78531e-16	1.78531e-16	0.000129464	0.000124326	8.88191e-07	3.44651e-05	1.78531e-16	1.78531e-16	9.9234e-07
6.1	0	0	0	0	0	0	0	0	0	0	0	0	0	0	0	0	0	0	0	0	0
13.7	360	3.15242	3.15244	3.16398	3.15244	3.15244	3.15244	3.15244	3.15244	3.15244	3.15244	0.000644965	4.46326e-17	0.00182552	4.46326e-17	4.46326e-17	4.46326e-17	4.46326e-17	1.75143e-06	4.46326e-17	4.46326e-17
13.7	336	3.23586	3.23674	3.2501	3.23873	3.23776	3.23755	3.23729	3.23671	3.23671	3.23668	0.00195114	2.49303e-05	0.00172497	0.0013727	0.00157047	7.94363e-05	0.000365302	1.49126e-07	4.46326e-17	5.76355e-05
13.7	312	3.41829	3.41755	3.44123	3.41761	3.41786	3.41757	3.41757	3.41757	3.41757	3.41757	0.000612821	1.0734e-05	0.00365141	0.000424694	8.6429e-05	6.24857e-16	6.24857e-16	6.24857e-16	6.24857e-16	6.24857e-16
13.7	288	4.5591	4.5592	4.59312	4.61659	4.95508	4.56044	4.56331	4.56031	4.5591	4.55898	6.24857e-16	4.10436e-05	0.00449065	0.00851453	0.0486719	0.000335083	0.00639673	0.000369905	6.24857e-16	0.00418064
13.7	264	10.1679	10.1685	10.178	10.7873	15.3217	10.2168	10.2364	10.2686	10.1686	10.2164	2.14237e-15	0.000169983	0.00162282	0.0801377	0.617645	0.00694025	0.0110074	0.0146994	0.000242198	0.00987625
13.7	192	3.63592	3.64268	3.63544	9.35549	19.4167	4.49044	4.01066	3.63518	3.64001	3.6352	0.00268413	0.000889924	0.00032268	0.539841	1.57794	0.0972365	0.100231	5.66005e-05	0.00216836	2.49712e-05
13.7	156	3.57427	3.57608	3.5705	9.10012	12.2988	4.44333	3.5705	3.5705	3.58238	3.5705	0.00650717	0.000871525	8.92653e-16	0.550871	0.773662	0.110168	8.92653e-16	8.92653e-16	0.00261749	8.92653e-16
13.7	120	3.68904	3.68963	3.68342	10.2724	12.7361	4.83953	3.68342	3.68342	3.69236	3.68342	0.00579771	0.000858538	8.92653e-17	0.641623	0.734918	0.131802	8.92653e-17	8.92653e-17	0.00282233	8.92653e-17
13.7	86	3.71419	3.71978	3.71306	9.52235	12.8409	4.64544	4.53739	3.71306	3.71869	3.71966	0.00428263	0.000973948	3.12429e-16	0.518766	0.717307	0.100278	0.0991298	3.12429e-16	0.00154978	0.00176824
13.7	68	4.67439	4.68153	4.67313	7.22615	7.3156	4.8712	5.05167	4.67313	4.67313	4.67313	0.00355245	0.00133838	4.46326e-16	0.329149	0.279679	0.0265751	0.0531111	4.46326e-16	3.684e-08	1.48762e-08
13.7	54	4.23971	4.19028	4.19028	5.29553	4.75144	4.21238	4.25679	4.19028	4.19028	4.19038	0.00567327	5.35592e-16	5.35592e-16	0.129376	0.0716969	0.00367246	0.0130786	5.35592e-16	6.99226e-07	2.17063e-05
13.7	41	4.29144	4.21438	4.21438	4.2614	4.24798	4.21457	4.21877	4.21438	4.21438	4.21438	0.0104549	7.14122e-16	7.14122e-16	0.00738575	0.0034315	4.8839e-05	0.000552702	7.14122e-16	6.38627e-08	7.14122e-16
13.7	27	4.08228	4.07149	4.07149	4.07313	4.07501	4.07154	4.07233	4.07149	4.07149	4.07151	0.00161808	4.46326e-16	4.46326e-16	0.000205224	0.000292883	6.20363e-06	3.40156e-05	4.46326e-16	4.46326e-16	2.32538e-06
13.7	0	0	0	0	0	0	0	0	0	0	0	0	0	0	0	0	0	0	0	0	0
30.3	360	4.31681	4.31597	4.3687	4.32382	4.3268	4.31621	4.32101	4.31569	4.31555	4.31555	0.0103524	7.44592e-05	0.0080334	0.00742404	0.000990234	9.20444e-05	0.000544301	9.00053e-05	5.83873e-07	9.43055e-06
30.3	336	4.63255	4.63731	4.66134	4.64051	4.64013	4.6332	4.63235	4.63255	4.63259	4.63244	1.07118e-15	0.000668395	0.00818387	0.00299644	0.00109885	8.83397e-05	0.000475848	1.07118e-15	4.66869e-06	0.000182332
30.3	312	4.87111	4.87268	4.94284	4.87942	4.88578	4.87146	4.87117	4.87111	4.87111	4.87081	7.14122e-16	0.000214318	0.015611	0.00261819	0.0018911	0.00011204	9.22849e-05	7.14122e-16	7.14122e-16	8.31294e-05
30.3	288	5.32703	5.32704	5.42454	5.32757	5.36115	5.32831	5.32667	5.32736	5.32703	5.32725	3.57061e-16	3.21188e-05	0.0247147	0.000906491	0.00526258	0.000165444	0.00157513	0.000160106	3.57061e-16	0.00074511
30.3	264	8.62173	8.62536	8.6487	8.72823	11.0026	8.64289	8.65539	8.8437	8.62176	8.64941	1.96384e-15	0.000506989	0.00943892	0.0187672	0.248278	0.00737972	0.00572377	0.035504	2.90649e-05	0.00774719
30.3	192	4.88142	4.90009	4.8523	9.09805	10.5082	5.52322	4.86017	4.8523	4.85579	4.85198	0.0152701	0.00658406	8.92653e-16	0.466248	0.562001	0.0832315	0.00264991	8.92653e-16	0.00450762	0.00021725
30.3	156	4.85234	4.84268	4.80969	8.1632	11.5403	5.29993	4.80969	4.80969	4.81223	4.80969	0.0254738	0.00614207	8.92653e-16	0.418393	0.747439	0.0638003	8.92653e-16	8.92653e-16	0.0019335	8.92653e-16
30.3	120	4.72143	4.72234	4.69039	9.0402	12.8948	5.34647	4.69039	4.69039	4.69291	4.69039	0.0204619	0.00535946	4.46326e-16	0.48153	0.672281	0.0985555	4.46326e-16	4.46326e-16	0.00193327	4.46326e-16
30.3	86	4.76243	4.82274	4.7666	9.21272	12.2595	5.41576	5.39588	4.81409	4.76904	4.77075	0.0129978	0.00823514	0.00102955	0.543087	0.682501	0.0840708	0.0827455	0.0139758	0.00156046	0.00241754
30.3	68	5.22142	5.25088	5.25707	8.08152	8.8026	6.4804	5.69143	6.013	5.22274	5.22141	8.92653e-17	0.00373961	0.0130921	0.408839	0.3295	0.159683	0.0831362	0.100639	0.00319455	2.72828e-05
30.3	54	4.77716	4.68671	4.68671	5.41096	5.14568	4.6992	4.70133	4.68671	4.68671	4.68671	0.0116518	8.03388e-16	8.03388e-16	0.0901435	0.0702496	0.00278081	0.00326241	8.03388e-16	8.67468e-07	2.19612e-08
30.3	41	4.96317	4.8612	4.8612	4.88986	4.88618	4.86155	4.86813	4.8612	4.8612	4.86121	0.0154824	1.78531e-16	1.78531e-16	0.00470723	0.00345465	6.97246e-05	0.000737559	1.78531e-16	1.12302e-07	5.5922e-07
30.3	27	4.74079	4.73332	4.7333	4.73905	4.74462	4.74178	4.7333	4.7333	4.73332	4.7333	0.00112969	1.59316e-06	8.03388e-16	0.000806081	0.00136861	0.00103643	8.03388e-16	8.03388e-16	2.60576e-06	8.03388e-16
30.3	0	0	0	0	0	0	0	0	0	0	0	0	0	0	0	0	0	0	0	0	0
55.5	360	6.59365	6.60547	6.61754	6.64265	6.63694	6.59474	6.59848	6.68941	6.59365	6.59401	5.35592e-16	0.00181588	0.0194056	0.0145416	0.0110891	0.000339102	0.000974471	0.0220276	5.35592e-16	0.0020744
55.5	336	6.68777	6.69629	6.75635	6.71502	6.73358	6.68869	6.68734	6.71348	6.68777	6.68793	8.92653e-17	0.00149244	0.0327881	0.0174684	0.00926983	0.000238117	0.00198587	0.0152072	8.92653e-17	0.00242383
55.5	312	6.531	6.53659	6.65922	6.56714	6.58252	6.53182	6.53859	6.56281	6.531	6.53294	7.14122e-16	0.00100116	0.047853	0.0208157	0.0105842	0.000142063	0.00263613	0.0175648	7.14122e-16	0.00256241
55.5	288	5.5723	5.5765	6.02833	5.61919	5.60367	5.57655	5.61407	5.58316	5.57231	5.57125	8.92653e-17	0.000648713	0.0635048	0.01687	0.0105692	0.000373286	0.0148666	0.0105905	1.60402e-06	0.00512066
55.5	264	6.65596	6.66157	6.94644	6.67582	7.44793	6.66469	6.67876	6.67236	6.65597	6.67063	1.07118e-15	0.000758204	0.0515133	0.00407546	0.0985757	0.00179894	0.00277774	0.010456	1.78658e-06	0.00420298
55.5	240	9.2568	9.2859	9.2719	9.35355	12.249	9.31055	9.31737	10.4911	9.2567	9.27301	8.92653e-16	0.00431037	0.00372756	0.0283004	0.339202	0.0136346	0.0101085	0.221905	0.000192047	0.00983386
55.5	216	9.16815	9.24318	9.16815	9.75998	12.6355	9.28034	9.18457	9.17696	9.16811	9.20839	1.07118e-15	0.0117912	1.07118e-15	0.120587	0.406374	0.0311513	0.00744708	0.00395533	0.000602373	0.0103539
55.5	192	7.18623	7.2463	7.1615	8.14045	13.4083	7.34173	7.19525	7.1615	7.16217	7.16196	0.0369419	0.0145561	8.92653e-16	0.209156	0.893752	0.0354804	0.00618186	8.92653e-16	0.00132607	0.00093489
55.5	156	6.28046	6.32292	6.22631	7.94058	9.38215	6.57	6.22631	6.22631	6.22665	6.22631	0.0578937	0.0127871	2.67796e-16	0.317193	0.426174	0.0659784	2.67796e-16	2.67796e-16	0.00236194	2.67796e-16
55.5	120	6.03278	6.19731	6.05147	8.27936	10.8259	6.52602	6.05147	6.05147	6.05204	6.05147	0.0382498	0.0181436	6.24857e-16	0.306548	0.492838	0.0832595	6.24857e-16	6.24857e-16	0.0036248	6.24857e-16
55.5	86	6.30803	6.42531	6.2992	7.82511	10.4977	6.92281	6.59435	6.2992	6.30245	6.29953	0.0247866	0.015951	7.14122e-16	0.285316	0.437655	0.100504	0.0544426	7.14122e-16	0.00165729	0.000488393
55.5	77	6.33842	6.45192	6.34321	7.95097	10.4491	7.27416	7.35241	6.39214	6.32836	6.33822	6.24857e-16	0.0202749	0.00419698	0.294832	0.470096	0.150807	0.125201	0.0238869	0.00663435	0.00394186
55.5	68	6.36615	6.52318	6.38608	7.72137	8.14666	6.96143	6.82504	6.4671	6.36609	6.36607	1.78531e-16	0.0287736	0.0250481	0.255961	0.275761	0.104053	0.101865	0.0292465	0.000155744	4.41336e-05
55.5	54	5.42661	5.46443	5.4281	5.83657	6.08747	5.79912	5.43805	5.4281	5.42811	5.4302	0.00457185	0.00533252	8.92653e-16	0.0993187	0.114874	0.0559897	0.0165314	8.92653e-16	6.78774e-06	0.000889751
55.5	41	5.37307	5.22497	5.22386	5.22415	5.22632	5.22386	5.22452	5.22386	5.22386	5.22386	0.020731	0.000142285	5.35592e-16	5.03309e-05	0.000172969	5.35592e-16	8.49567e-05	5.35592e-16	5.35592e-16	5.35592e-16
55.5	27	5.17391	5.15756	5.15756	5.15756	5.15756	5.15756	5.15756	5.15756	5.15756	5.15756	0.00221348	8.92653e-17	8.92653e-17	8.92653e-17	8.92653e-17	8.92653e-17	8.92653e-17	8.92653e-17	8.92653e-17	8.92653e-17
55.5	0	0	0	0	0	0	0	0	0	0	0	0	0	0	0	0	0	0	0	0	0
86	360	9.07906	9.07872	9.23282	9.10318	9.23502	9.07596	9.07558	9.48221	9.075	9.07465	0.00369074	0.00094647	0.0480105	0.0164009	0.0228575	0.000104206	0.000558392	0.0730652	3.50304e-07	0.00035469
86	336	8.07089	8.11697	8.28088	8.22783	8.36535	8.07449	8.07882	8.42178	8.07089	8.07352	1.24971e-15	0.00630624	0.0827941	0.0457952	0.0436246	0.000364701	0.00732287	0.0931688	1.24971e-15	0.00300045
86	312	6.68644	6.73023	7.16952	6.84214	6.94898	6.68956	6.68475	7.01703	6.68644	6.68798	4.46326e-16	0.00616389	0.0914349	0.030725	0.0521012	0.000396843	0.00634305	0.05245	7.76467e-08	0.00378854
86	288	6.731	6.7336	7.2639	6.84058	6.84773	6.73312	6.73712	7.00938	6.73102	6.73015	1.42824e-15	0.00242179	0.0832806	0.0270935	0.0183985	0.000264501	0.00216919	0.0457427	2.08097e-06	0.00159165
86	264	6.74417	6.74442	7.07936	6.77105	6.76816	6.74495	6.75153	6.93297	6.74417	6.74576	1.33898e-15	0.000757273	0.0502564	0.00812002	0.00942901	9.87817e-05	0.00323539	0.0285228	1.33898e-15	0.00171259
86	192	8.70243	8.87153	8.74201	8.97409	11.0672	8.88123	8.76445	8.70243	8.70241	8.71387	1.60678e-15	0.0216856	0.0345355	0.083876	0.401279	0.0471582	0.0254541	7.41016e-08	2.44553e-05	0.00638379
86	156	9.05841	9.24597	9.03762	9.25696	9.59101	9.45118	9.05841	9.05841	9.05838	9.05841	1.24971e-15	0.0240457	0.0161697	0.0909565	0.118384	0.0868659	1.24971e-15	3.02155e-09	0.00023192	1.24971e-15
86	120	9.23735	9.3949	9.22881	9.63059	10.1436	9.47567	9.22881	9.22881	9.22906	9.22881	0.00611271	0.0227176	1.42824e-15	0.101456	0.18	0.0678513	1.42824e-15	1.42824e-15	0.000498788	1.42824e-15
86	86	8.52295	8.60971	8.505	8.81032	9.78534	8.82743	8.82903	8.505	8.5049	8.50545	0.0114656	0.016227	1.78531e-16	0.0958538	0.210784	0.0787182	0.060802	1.78531e-16	0.000760615	0.00117955
86	68	7.72206	7.80187	7.72206	7.96545	8.45604	8.09542	7.71474	7.72273	7.72203	7.72251	8.92653e-16	0.0107458	8.92653e-16	0.0689935	0.132954	0.0670868	0.00541895	0.000195253	1.95045e-05	0.000407121
86	41	6.7396	6.67231	6.67072	6.67719	6.67372	6.67076	6.67117	6.67072	6.67072	6.67072	0.0121781	0.000266073	8.92653e-17	0.00146825	0.000375646	6.16539e-06	6.05758e-05	8.92653e-17	1.44555e-07	6.45318e-07
86	27	6.89875	6.88926	6.88881	6.89492	6.88883	6.88881	6.88881	6.88881	6.88881	6.88881	0.00141139	0.000137777	7.14122e-16	0.000963378	1.6237e-05	7.14122e-16	1.12922e-07	7.14122e-16	7.14122e-16	9.87328e-10
86	0	0	0	0	0	0	0	0	0	0	0	0	0	0	0	0	0	0	0	0	0
140	360	12.0826	12.0962	12.5976	12.1221	12.1552	12.0951	12.0842	14.3798	12.0826	12.0838	3.57061e-16	0.00702122	0.0604805	0.0152973	0.0196462	0.00100284	0.00109374	0.245342	2.60631e-07	0.00198849
140	336	11.6077	11.6217	12.002	11.6697	11.7087	11.6095	11.6099	13.7901	11.6077	11.6063	2.14237e-15	0.00436851	0.0672502	0.0194419	0.0187177	0.000213232	0.000468293	0.243861	8.35262e-09	0.00105827
140	312	10.9588	10.9816	11.1885	10.9981	11.107	10.9601	10.9611	12.3235	10.9588	10.9577	5.35592e-16	0.0039135	0.0379879	0.0142351	0.0181333	0.000112042	0.000692265	0.196941	1.45953e-08	0.000781842
140	288	11.1334	11.1602	11.2937	11.2172	11.2085	11.136	11.1373	12.1531	11.1334	11.1349	1.24971e-15	0.00368394	0.0285729	0.0194848	0.0120461	0.000289516	0.00195118	0.159459	5.85961e-08	0.00101595
140	264	11.0545	11.1702	11.1238	11.1076	11.3008	11.059	11.0999	11.188	11.0545	11.0697	0	0.0155675	0.0313026	0.0189949	0.0520008	0.000490546	0.0126401	0.038059	5.81032e-08	0.00841377
140	192	12.8344	13.1514	12.8317	12.8666	13.5324	12.8699	12.848	12.8342	12.8344	12.871	3.03502e-15	0.0403469	0.00196609	0.0107425	0.0969519	0.00582442	0.00801667	0.000643261	1.07311e-07	0.0129929
140	156	13.3432	13.5034	13.3435	13.3459	13.4564	13.3809	13.3671	13.3437	13.3432	13.3432	5.35592e-16	0.022983	0.00039361	0.000316852	0.0158374	0.00434547	0.00288111	0.000667239	2.45487e-06	1.1192e-06
140	120	13.7899	13.8159	13.7899	13.7952	13.9137	13.8104	13.8396	13.7899	13.7898	13.7899	1.6133e-05	0.00622016	5.35592e-16	0.0023201	0.0156089	0.00401292	0.00825832	5.35592e-16	7.01025e-05	2.55536e-06
140	86	14.0634	14.0772	14.0634	14.0654	14.1002	14.0665	14.068	14.0634	14.0634	14.0634	0.000133113	0.00302437	8.24899e-06	0.000396744	0.00360374	0.000877454	0.00097459	1.43106e-06	1.03218e-06	3.44735e-07
140	68	13.2048	13.2058	13.2064	13.2051	13.2094	13.2067	13.2048	13.2048	13.2049	13.2048	7.14122e-16	0.00123301	0.000794902	5.74408e-05	0.00121659	0.00054782	7.14122e-16	6.11547e-12	2.71328e-05	7.14122e-16
140	54	12.7097	12.7186	12.7179	12.71	12.7184	12.7218	12.7097	12.7097	12.7097	12.7097	1.56085e-06	0.00173397	0.00231419	0.000142818	0.00231963	0.00250255	1.78531e-16	5.71234e-05	1.92251e-07	1.78531e-16
140	41	11.9859	11.987	11.9912	11.9861	11.9917	11.9898	11.9863	11.9872	11.9859	11.9859	5.77966e-06	0.000202746	0.00162871	0.000390964	0.00125983	0.000554254	0.000253616	0.000506293	1.77122e-05	1.61846e-07
140	27	11.4923	11.4924	11.5055	11.4923	11.4924	11.4923	11.4923	11.4923	11.4923	11.4923	6.42451e-07	7.31212e-05	0.00177155	4.73486e-06	6.05015e-05	7.14122e-16	5.88535e-06	7.14122e-16	7.14122e-16	7.14122e-16
140	0	0	0	0	0	0	0	0	0	0	0	0	0	0	0	0	0	0	0	0	0

## Sheet: Supp. Fig. 5
A							B
PR (pps)	FR(sps)	sem FR(sps)	dFR/dPR	sem dFR/dPR	Afferent		PR (pps)	FR(sps)	sem FR(sps)	dFR/dPR	sem dFR/dPR	I (uA)	Afferent
0	27.1003	2.923			1		0	25.4846	2.48387			120	1
26	30.25	12.2031	3.25	12.2031	1		26	30	2.16025	5	2.16025	120	1
51	50.75	0.957427	23.75	0.957427	1		51	34	2.3094	9	2.3094	120	1
78	71.75	2.62996	44.75	2.62996	1		101	32.5	1	7.5	1	120	1
101	66.25	2.62996	39.25	2.62996	1		201	40.5	3.10913	15.25	2.98608	120	1
168	80.75	2.75379	53.75	2.75379	1		334	49.25	4.57347	23.25	4.57347	120	1
201	87	4.08248	60	4.08248	1		0	16.7057	3.58975			140	1
304	93	4.16333	66	4.16333	1		26	29.5	1	12.5	1	140	1
0	25.5992	6.22945			3		51	50	0	33	0	140	1
26	39.5	6.40312	13.5	6.40312	3		101	56	3.16228	39	3.16228	140	1
51	41.75	11.9826	15.75	11.9826	3		201	66.25	2.5	49.25	2.5	140	1
78	50.25	2.06155	24.25	2.06155	3		334	77	4.08248	60	4.08248	140	1
101	48	13.687	22	13.687	3		0	15.7393	6.35567			160	1
168	60.75	3.86221	35.75	3.86221	3		26	33.25	1.70783	17.25	1.70783	160	1
201	55	9.0185	29	9.0185	3		51	50	0.816497	34	0.816497	160	1
304	57.25	5.5	31.25	5.5	3		101	100	0	84	0	160	1
0	31.1081	6.09944			4		201	143.75	2.98608	127.75	2.98608	160	1
26	47.25	2.06155	16.25	2.06155	4		334	116.75	5.25198	101.25	5.56028	160	1
51	46.5	0.57735	15.5	0.57735	4		0	26.0237	4.39847			40	1
78	56	4.08248	25	4.08248	4		26	27.75	1.25831	1.75	1.25831	40	1
101	64	1.41421	33	1.41421	4		51	23	7.16473	-3	7.16473	40	1
168	71.25	4.34933	40.25	4.34933	4		101	20	5.59762	-6	5.59762	40	1
201	66.25	4.85627	35.25	4.85627	4		201	26.5	3.41565	0.5	3.41565	40	1
304	43.25	6.39661	12.25	6.39661	4		334	24.75	2.75379	-1.25	2.75379	40	1
0	15.6186	4.64924			5		0	24.5746	2.18157			80	1
26	24.25	1.89297	8.25	1.89297	5		26	28.25	2.21736	3.5	2.38048	80	1
63	36	0	20	0	5		51	25.5	2.08167	0.5	2.08167	80	1
78	33.6667	2.51661	18	3	5		101	27	2.94392	2	2.94392	80	1
101	32.5	3.10913	16.5	3.10913	5		201	24.5	1.91485	-0.25	2.21736	80	1
168	34.5	4.04145	19.25	4.5	5		334	25.25	3.5	0.75	2.98608	80	1
201	37.5	0.707107	21.5	0.707107	5		0	39.3852	14.872			104	4
0	7.8344	6.87515			6		26	58	14.2127	18.75	14.6145	104	4
26	22.25	2.87228	14.25	2.87228	6		51	53.5	4.65475	14.5	4.65475	104	4
51	27.5	7.37111	19.5	7.37111	6		101	44.25	3.59398	5.25	3.59398	104	4
78	26.25	9.74252	18.25	9.74252	6		201	20	10.2307	-19	10.2307	104	4
168	22.25	6.29153	14.25	6.29153	6		304	38	3.74166	-1	3.74166	104	4
202	18	6.245	10.3333	6.65833	6		0	26.9402	5.91731			156	4
							26	33.75	3.59398	6.75	3.59398	156	4
							51	34.25	0.957427	7.25	0.957427	156	4
							101	35	2.44949	8	2.44949	156	4
							201	31.5	7.32575	4.5	7.32575	156	4
							304	38.5	2.38048	11.5	2.38048	156	4
							0	28.0502	10.651			208	4
							26	45.75	1.89297	17.75	1.89297	208	4
							51	52.5	5.44671	24.5	5.44671	208	4
							101	67	5.03322	39	5.03322	208	4
							304	59.75	8.8459	31.75	8.8459	208	4
							0	49.7352	12.4737			52	4
							26	71.5	7.72442	21.75	8.18026	52	4
							51	56	1.41421	6	1.41421	52	4
							101	42.25	3.5	-7.5	3.69685	52	4
							201	47.75	1.5	-2	1.1547	52	4
							278	46	0	-4	0	52	4
							304	46.5	0.707107	-3	1.41421	52	4
							0	13.8611	7.19311			120	5
							26	22.5	11.3871	8.5	11.3871	120	5
							51	15.5	6.60808	1.5	6.60808	120	5
							101	10	11.1654	-4	11.1654	120	5
							201	15.75	5.7373	1.75	5.7373	120	5
							334	16.25	4.57347	2.5	4.43471	120	5
							0	8.89458	6.83754			180	5
							26	24.5	0.57735	15.5	0.57735	180	5
							51	10.75	3.86221	1.75	3.86221	180	5
							101	13.25	4.11299	4.25	4.11299	180	5
							201	15	1.1547	6	1.1547	180	5
							334	15	6.68331	6.25	7.13559	180	5
							0	13.2382	6.67923			240	5
							26	30.75	1.70783	17.75	1.70783	240	5
							51	25.25	6.84957	12.25	6.84957	240	5
							101	33.75	7.08872	20.75	7.08872	240	5
							201	43.5	7.54983	30.5	7.54983	240	5
							334	41.25	2.21736	28.25	2.21736	240	5
							0	11.1775	6.59665			60	5
							26	28.25	10.9962	17.25	10.9962	60	5
							101	16.75	3.30404	5.75	3.30404	60	5
							201	13	5.83095	2	5.83095	60	5
							334	13.75	6.65207	2.25	6.89807	60	5
							0	24.5966	2.21245			104	6
							26	27.25	2.21736	2.25	2.21736	104	6
							51	25.5	2.38048	0.5	2.38048	104	6
							101	27.75	1.70783	2.75	1.70783	104	6
							201	25	2.16025	0.25	2.5	104	6
							334	23.5	3.69685	-0.75	3.20156	104	6
							0	25.5197	2.52272			156	6
							26	30.25	2.06155	4.5	2.08167	156	6
							51	34.5	2.38048	8.5	2.38048	156	6
							101	33.75	0.5	7.75	0.5	156	6
							201	43.25	1.70783	17.25	1.70783	156	6
							334	50.25	2.21736	24.75	2.75379	156	6
							0	16.6707	3.65919			210	6
							26	30.5	1.91485	13.5	1.91485	210	6
							51	50.5	0.57735	33.5	0.57735	210	6
							101	61.5	8.06226	44.5	8.06226	210	6
							201	114.75	17.1731	97.75	17.1731	210	6
							0	12.4973	8.868			240	6
							26	35.25	1.5	23.25	1.5	240	6
							51	51.5	1	39.5	1	240	6
							101	99.75	0.5	87.75	0.5	240	6
							201	141.75	26.8747	129.5	26.5141	240	6
							334	147	23.0072	135	23.0072	240	6
							0	25.9852	4.34698			52	6
							26	27.5	1	1.5	1	52	6
							51	22	6.37704	-4	6.37704	52	6
							101	19.5	4.20317	-6.5	4.20317	52	6
							201	22.75	1.25831	-3.25	1.25831	52	6
							334	19.75	2.62996	-6.25	2.62996	52	6

[truncated: 9 more sheets: Supp. Fig. 6, Fig.4e, Fig. 5, Fig.5b, Fig.5f, Fig.5g, Supp. Fig. 7, Fig.5h, Supp. Fig. 9]
